# Supplementary material for: Diverse secondary metabolites are expressed in particle-associated and free-living microorganisms of the permanently anoxic Cariaco Basin
Source: Nat Commun. 2023 Feb 6;14:656. doi: 10.1038/s41467-023-36026-w (PMC9902471; doi:10.1038/s41467-023-36026-w)
Supplement: Supplementary file 6 — Source Data [file 41467_2023_36026_MOESM6_ESM.xlsx]

## Sheet: Figure 1a
phylum	domain	product	n_product_in_phylum	n_mags_in_phylum	norm_sm_freq	total_sm_freq
KSB1	Bacteria	Aryl polyene	1	1	1	8
KSB1	Bacteria	Lactone	2	1	2	8
KSB1	Bacteria	NRPS	2	1	2	8
KSB1	Bacteria	PKS	1	1	1	8
KSB1	Bacteria	RiPP	2	1	2	8
Myxococcota	Bacteria	Aryl polyene	20	33	0.606061	5.39394
Myxococcota	Bacteria	Hybrid cluster	21	33	0.636364	5.39394
Myxococcota	Bacteria	Lactone	2	33	0.0606061	5.39394
Myxococcota	Bacteria	Ladderane	6	33	0.181818	5.39394
Myxococcota	Bacteria	NRPS	15	33	0.454545	5.39394
Myxococcota	Bacteria	Other cluster*	4	33	0.121212	5.39394
Myxococcota	Bacteria	Phosphonate	4	33	0.121212	5.39394
Myxococcota	Bacteria	PKS	46	33	1.39394	5.39394
Myxococcota	Bacteria	RiPP	54	33	1.63636	5.39394
Myxococcota	Bacteria	Terpene	6	33	0.181818	5.39394
SAR324	Bacteria	Aryl polyene	1	5	0.2	5.2
SAR324	Bacteria	Hybrid cluster	6	5	1.2	5.2
SAR324	Bacteria	Lactone	9	5	1.8	5.2
SAR324	Bacteria	NRPS	3	5	0.6	5.2
SAR324	Bacteria	Phosphonate	2	5	0.4	5.2
SAR324	Bacteria	PKS	4	5	0.8	5.2
SAR324	Bacteria	RiPP	1	5	0.2	5.2
Verrucomicrobiota	Bacteria	Aryl polyene	8	16	0.5	4.6875
Verrucomicrobiota	Bacteria	Hybrid cluster	7	16	0.4375	4.6875
Verrucomicrobiota	Bacteria	Lactone	2	16	0.125	4.6875
Verrucomicrobiota	Bacteria	Ladderane	4	16	0.25	4.6875
Verrucomicrobiota	Bacteria	NRPS	3	16	0.1875	4.6875
Verrucomicrobiota	Bacteria	Other cluster*	6	16	0.375	4.6875
Verrucomicrobiota	Bacteria	Phosphonate	1	16	0.0625	4.6875
Verrucomicrobiota	Bacteria	PKS	3	16	0.1875	4.6875
Verrucomicrobiota	Bacteria	RiPP	31	16	1.9375	4.6875
Verrucomicrobiota	Bacteria	Terpene	10	16	0.625	4.6875
Bdellovibrionota_B	Bacteria	Hybrid cluster	2	2	1	4.5
Bdellovibrionota_B	Bacteria	Lactone	1	2	0.5	4.5
Bdellovibrionota_B	Bacteria	NRPS	1	2	0.5	4.5
Bdellovibrionota_B	Bacteria	PKS	3	2	1.5	4.5
Bdellovibrionota_B	Bacteria	RiPP	2	2	1	4.5
Fibrobacterota	Bacteria	Ladderane	1	1	1	4
Fibrobacterota	Bacteria	NRPS	1	1	1	4
Fibrobacterota	Bacteria	RiPP	1	1	1	4
Fibrobacterota	Bacteria	Terpene	1	1	1	4
Gemmatimonadota_A	Bacteria	RiPP	3	1	3	4
Gemmatimonadota_A	Bacteria	Terpene	1	1	1	4
UBP17	Bacteria	Hybrid cluster	1	1	1	4
UBP17	Bacteria	NRPS	2	1	2	4
UBP17	Bacteria	PKS	1	1	1	4
Desulfobacterota	Bacteria	Aryl polyene	16	43	0.372093	3.90698
Desulfobacterota	Bacteria	Hybrid cluster	28	43	0.651163	3.90698
Desulfobacterota	Bacteria	Lactone	25	43	0.581395	3.90698
Desulfobacterota	Bacteria	Ladderane	4	43	0.0930233	3.90698
Desulfobacterota	Bacteria	NRPS	7	43	0.162791	3.90698
Desulfobacterota	Bacteria	Other cluster*	2	43	0.0465116	3.90698
Desulfobacterota	Bacteria	Phosphonate	1	43	0.0232558	3.90698
Desulfobacterota	Bacteria	PKS	21	43	0.488372	3.90698
Desulfobacterota	Bacteria	RiPP	52	43	1.2093	3.90698
Desulfobacterota	Bacteria	Terpene	12	43	0.27907	3.90698
OLB16	Bacteria	NRPS	1	1	1	3
OLB16	Bacteria	Terpene	2	1	2	3
Poribacteria	Bacteria	Hybrid cluster	1	1	1	3
Poribacteria	Bacteria	RiPP	2	1	2	3
UBP3	Bacteria	Ladderane	1	1	1	3
UBP3	Bacteria	NRPS	1	1	1	3
UBP3	Bacteria	RiPP	1	1	1	3
Acidobacteriota	Bacteria	Hybrid cluster	4	4	1	2.75
Acidobacteriota	Bacteria	NRPS	1	4	0.25	2.75
Acidobacteriota	Bacteria	PKS	1	4	0.25	2.75
Acidobacteriota	Bacteria	RiPP	2	4	0.5	2.75
Acidobacteriota	Bacteria	Terpene	3	4	0.75	2.75
Proteobacteria	Bacteria	Aryl polyene	4	47	0.0851064	2.68085
Proteobacteria	Bacteria	Hybrid cluster	13	47	0.276596	2.68085
Proteobacteria	Bacteria	Lactone	33	47	0.702128	2.68085
Proteobacteria	Bacteria	NRPS	9	47	0.191489	2.68085
Proteobacteria	Bacteria	Other cluster*	9	47	0.191489	2.68085
Proteobacteria	Bacteria	Phosphonate	4	47	0.0851064	2.68085
Proteobacteria	Bacteria	PKS	4	47	0.0851064	2.68085
Proteobacteria	Bacteria	RiPP	26	47	0.553191	2.68085
Proteobacteria	Bacteria	Terpene	24	47	0.510638	2.68085
Bacteroidota	Bacteria	Hybrid cluster	4	9	0.444444	2.66667
Bacteroidota	Bacteria	Lactone	2	9	0.222222	2.66667
Bacteroidota	Bacteria	NRPS	1	9	0.111111	2.66667
Bacteroidota	Bacteria	PKS	1	9	0.111111	2.66667
Bacteroidota	Bacteria	RiPP	9	9	1	2.66667
Bacteroidota	Bacteria	Terpene	7	9	0.777778	2.66667
Planctomycetota	Bacteria	Aryl polyene	2	65	0.0307692	2.6
Planctomycetota	Bacteria	Hybrid cluster	13	65	0.2	2.6
Planctomycetota	Bacteria	Lactone	2	65	0.0307692	2.6
Planctomycetota	Bacteria	Ladderane	4	65	0.0615385	2.6
Planctomycetota	Bacteria	NRPS	24	65	0.369231	2.6
Planctomycetota	Bacteria	Other cluster*	13	65	0.2	2.6
Planctomycetota	Bacteria	Phosphonate	1	65	0.0153846	2.6
Planctomycetota	Bacteria	PKS	12	65	0.184615	2.6
Planctomycetota	Bacteria	RiPP	46	65	0.707692	2.6
Planctomycetota	Bacteria	Terpene	52	65	0.8	2.6
GCA-001730085	Bacteria	Ladderane	1	2	0.5	2.5
GCA-001730085	Bacteria	NRPS	1	2	0.5	2.5
GCA-001730085	Bacteria	Phosphonate	1	2	0.5	2.5
GCA-001730085	Bacteria	RiPP	2	2	1	2.5
Gemmatimonadota	Bacteria	Hybrid cluster	1	4	0.25	2.5
Gemmatimonadota	Bacteria	Lactone	1	4	0.25	2.5
Gemmatimonadota	Bacteria	RiPP	6	4	1.5	2.5
Gemmatimonadota	Bacteria	Terpene	2	4	0.5	2.5
AABM5-125-24	Bacteria	Aryl polyene	1	9	0.111111	2.22222
AABM5-125-24	Bacteria	Phosphonate	1	9	0.111111	2.22222
AABM5-125-24	Bacteria	PKS	1	9	0.111111	2.22222
AABM5-125-24	Bacteria	RiPP	8	9	0.888889	2.22222
AABM5-125-24	Bacteria	Terpene	9	9	1	2.22222
UBA10199	Bacteria	Hybrid cluster	1	5	0.2	2.2
UBA10199	Bacteria	RiPP	3	5	0.6	2.2
UBA10199	Bacteria	Terpene	7	5	1.4	2.2
Cyanobacteria	Bacteria	Terpene	2	1	2	2
Delongbacteria	Bacteria	RiPP	1	1	1	2
Delongbacteria	Bacteria	Terpene	1	1	1	2
FEN-1099	Bacteria	PKS	2	1	2	2
Fermentibacterota	Bacteria	Lactone	1	1	1	2
Fermentibacterota	Bacteria	RiPP	1	1	1	2
Latescibacterota	Bacteria	Hybrid cluster	1	7	0.142857	2
Latescibacterota	Bacteria	Ladderane	1	7	0.142857	2
Latescibacterota	Bacteria	NRPS	1	7	0.142857	2
Latescibacterota	Bacteria	RiPP	6	7	0.857143	2
Latescibacterota	Bacteria	Terpene	5	7	0.714286	2
Nitrospinota	Bacteria	Hybrid cluster	1	2	0.5	2
Nitrospinota	Bacteria	Terpene	3	2	1.5	2
Omnitrophota	Bacteria	Aryl polyene	1	56	0.0178571	1.96429
Omnitrophota	Bacteria	Hybrid cluster	16	56	0.285714	1.96429
Omnitrophota	Bacteria	Lactone	2	56	0.0357143	1.96429
Omnitrophota	Bacteria	Ladderane	29	56	0.517857	1.96429
Omnitrophota	Bacteria	NRPS	19	56	0.339286	1.96429
Omnitrophota	Bacteria	Other cluster*	1	56	0.0178571	1.96429
Omnitrophota	Bacteria	Phosphonate	4	56	0.0714286	1.96429
Omnitrophota	Bacteria	PKS	1	56	0.0178571	1.96429
Omnitrophota	Bacteria	RiPP	35	56	0.625	1.96429
Omnitrophota	Bacteria	Terpene	2	56	0.0357143	1.96429
Actinobacteriota	Bacteria	Hybrid cluster	1	4	0.25	1.5
Actinobacteriota	Bacteria	NRPS	2	4	0.5	1.5
Actinobacteriota	Bacteria	Other cluster*	2	4	0.5	1.5
Actinobacteriota	Bacteria	Terpene	1	4	0.25	1.5
Firmicutes	Bacteria	Hybrid cluster	3	2	1.5	1.5
Margulisbacteria	Bacteria	NRPS	2	5	0.4	1.2
Margulisbacteria	Bacteria	Other cluster*	2	5	0.4	1.2
Margulisbacteria	Bacteria	RiPP	2	5	0.4	1.2
Krumholzibacteriota	Bacteria	RiPP	12	10	1.2	1.2
Chloroflexota	Bacteria	Hybrid cluster	1	48	0.0208333	1.10417
Chloroflexota	Bacteria	Lactone	8	48	0.166667	1.10417
Chloroflexota	Bacteria	NRPS	6	48	0.125	1.10417
Chloroflexota	Bacteria	Other cluster*	4	48	0.0833333	1.10417
Chloroflexota	Bacteria	Phosphonate	4	48	0.0833333	1.10417
Chloroflexota	Bacteria	PKS	3	48	0.0625	1.10417
Chloroflexota	Bacteria	RiPP	4	48	0.0833333	1.10417
Chloroflexota	Bacteria	Terpene	23	48	0.479167	1.10417
Bipolaricaulota	Bacteria	Phosphonate	1	3	0.333333	1
Bipolaricaulota	Bacteria	Terpene	2	3	0.666667	1
Eisenbacteria	Bacteria	Hybrid cluster	1	2	0.5	1
Eisenbacteria	Bacteria	RiPP	1	2	0.5	1
Campylobacterota	Bacteria	RiPP	1	2	0.5	0.5
Hydrogenedentota	Bacteria	Hybrid cluster	1	2	0.5	0.5
Unclassified	Bacteria	RiPP	1	2	0.5	0.5
Marinisomatota	Bacteria	Other cluster*	1	17	0.0588235	0.352941
Marinisomatota	Bacteria	RiPP	3	17	0.176471	0.352941
Marinisomatota	Bacteria	Terpene	2	17	0.117647	0.352941
Cloacimonadota	Bacteria	RiPP	1	3	0.333333	0.333333
Patescibacteria	Bacteria	NRPS	1	31	0.0322581	0.129032
Patescibacteria	Bacteria	Phosphonate	1	31	0.0322581	0.129032
Patescibacteria	Bacteria	RiPP	2	31	0.0645161	0.129032

## Sheet: Figure 1b
phylum	domain	product	n_product_in_phylum	n_mags_in_phylum	norm_sm_freq	total_sm_freq
Thermoplasmatota	Archaea	PKS	7	18	0.388889	1
Thermoplasmatota	Archaea	RiPP	2	18	0.111111	1
Thermoplasmatota	Archaea	Terpene	9	18	0.5	1
Halobacterota	Archaea	Hybrid cluster	1	3	0.333333	0.666667
Halobacterota	Archaea	RiPP	1	3	0.333333	0.666667
Nanoarchaeota	Archaea	Hybrid cluster	2	55	0.0363636	0.563636
Nanoarchaeota	Archaea	Lactone	1	55	0.0181818	0.563636
Nanoarchaeota	Archaea	NRPS	10	55	0.181818	0.563636
Nanoarchaeota	Archaea	Other cluster*	7	55	0.127273	0.563636
Nanoarchaeota	Archaea	Phosphonate	4	55	0.0727273	0.563636
Nanoarchaeota	Archaea	PKS	1	55	0.0181818	0.563636
Nanoarchaeota	Archaea	RiPP	2	55	0.0363636	0.563636
Nanoarchaeota	Archaea	Terpene	4	55	0.0727273	0.563636
Altiarchaeota	Archaea	RiPP	3	7	0.428571	0.428571
Aenigmarchaeota	Archaea	RiPP	1	5	0.2	0.4
Aenigmarchaeota	Archaea	Terpene	1	5	0.2	0.4
Crenarchaeota	Archaea	RiPP	1	5	0.2	0.2
UAP2	Archaea	RiPP	1	6	0.166667	0.166667

## Sheet: Figure 2
MPA103_1	MPA103_2	NPA148_1	NPA148_2	MPA198_1	MPA198_2	NPA200_1	NPA200_2	MPA234_1	MPA234_2	NPA237_1	NPA237_2	MPA295_1	MPA295_2	NPA247_1	NPA247_2	MPA314_1	MPA314_2	NPA267_1	NPA267_2	MPA900_1	MPA900_2	NPA900_1	NPA900_2	MFL103_1	MFL103_2	NFL148_1	NFL148_2	MFL198_1	MFL198_2	NFL200_1	NFL200_2	MFL234_1	MFL234_2	NFL237_1	NFL237_2	MFL295_1	MFL295_2	NFL247_1	NFL247_2	MFL314_1	MFL314_2	NFL267_1	NFL267_2	MFL900_1	MFL900_2	NFL900_1	NFL900_2
4.06059	3.78494	1.96686	2.1787	4.14161	4.61689	1.80461	1.47948	4.82389	5.01674	1.78486	2.44437	3.14059	4.64	2.50295	3.04937	3.90749	4.62148	3.1865	1.8131	3.64237	3.55462	1.76262	1.64127	2.93905	2.3884	1.47257	2.48215	2.93827	2.75731	1.42554	1.67202	2.36775	2.8581	1.51682	1.57438	3.3271	2.49488	1.70341	1.13851	2.69173	1.64904	2.36705	2.0958	2.4565	2.65682	1.8555	1.94476
0	0	3.27211	3.4733	0	0	2.20874	1.2217	0.911999	0	2.03008	1.98571	0	1.33064	3.66088	3.21922	1.83987	0	4.08371	3.69776	0	0	3.85285	3.4135	0	0	0	0.875842	0	0	0.707712	0.125844	0	0	0.39397	0.373894	0	0	0.245876	0	0	0	1.01129	1.97337	0.240932	0	0.51249	1.19791
0	0	0	0	1.34858	0	0	0	1.90022	2.86656	2.65448	2.52202	3.0383	2.82994	2.6334	1.98117	3.21948	2.91169	3.00776	3.47177	0	0	2.63985	2.57102	0	0	0	0	0	0.747888	0	0	1.30126	0	1.41941	1.82361	1.39553	0.653456	2.76647	2.02805	0.788857	1.33175	1.46784	2.69463	0	0	0.823403	0
0	0	3.42532	2.89524	0.548213	0	2.62478	2.01208	0	0	2.77508	2.20816	0	0	3.91649	3.35833	0.499077	0	4.23328	3.72947	0	0.192397	3.9609	2.39245	0	0	0.42859	1.16047	0.490294	0	0.56235	0.23288	0	0	0.0902222	0.710153	0	0	0.519575	0.642428	0	0	1.22207	1.87977	0	0	0.597815	1.37835
2.23757	1.61141	0	0	3.65728	3.46131	0	0	3.36336	3.23409	0.175654	0	2.80264	3.28186	0.699958	1.62665	2.13262	0.450037	1.83123	1.59728	0.425576	0	2.0631	2.50807	1.27746	0.696119	0	0	1.91548	1.57246	0	0	0	1.69622	0.544237	0.17282	0.843154	0.471801	1.4599	1.16474	0.179209	0.205231	2.10479	1.62557	0	0	2.43762	2.2106
2.70722	1.72623	0	0	3.61857	4.00056	0	0	2.78159	2.94357	0	0	2.94912	3.37777	1.04206	1.24304	1.38424	0	1.56768	1.25764	0	0	2.50577	2.09776	0.90171	0.794826	0	0	2.66773	1.93515	0	0	0.582858	1.16274	0.503615	0.293802	0.469422	0.737832	0.815274	0.870659	0	0.481565	2.27171	1.31428	0	0	2.19078	2.08247
0	0	0	0	0	0	0	0	0	3.45818	0	1.30802	3.75179	0	2.93928	2.80132	4.97571	3.43765	3.70556	3.09324	0	0	2.59386	2.25536	0	0	0	0	0	0	0	0	1.78536	1.40223	0	0.5388	0	1.71617	2.18615	1.36166	1.82447	2.17011	0	0.965409	0	0	1.21548	1.11481
0	0	3.07246	2.97636	0	0	3.08763	2.16755	0	0	2.64115	0.898241	0	0.845642	3.06466	2.30606	0	0	4.07573	3.2962	0	0	3.62129	1.35523	0.152728	0	0	1.10105	0	0	0.323814	0.12054	0	0	0.268118	0.253659	0	0	0.236076	0.178687	0	0	1.1367	2.00295	0	0	0.193232	1.58247
0	0	0	0	0	0.688452	0	0	2.66918	2.10994	0.571295	0.452562	2.56719	2.40772	2.69665	2.56697	3.57841	3.52173	2.94909	2.67944	0	0	2.09054	1.66781	0	0	0	0	0	0	0	0	0.531496	0.500667	0.626328	0.0729736	0.426031	0.338759	1.7608	1.07282	0.779964	1.00682	1.97697	1.99858	0	0	0.696143	0.457017
0	0	0	0	1.14508	1.3447	0.244363	0	2.89546	1.90331	1.51091	2.47309	3.44779	4.05874	2.62569	2.08504	3.67528	3.39249	1.03215	0.236114	0	0	0	0	0	0	0	0	0	0	0	0	0	0	0	0	0	0	0	0.104521	0	0	0	0	0	0	0	0
0	0	3.0598	3.03809	0	0	1.62363	0.866729	0	0	2.06878	1.54089	0	0	3.34049	3.28454	0	0	3.90273	3.21261	0	0.381512	3.36907	1.58291	0	0	1.36836	0	0.379686	0	0.312794	0	0	0	0	0.395591	0	0	0.63923	0.400937	0	0	2.07026	1.58264	0	0	0.72985	1.61408
2.35574	1.85698	0	0	3.45673	3.31175	0	0	2.46116	2.93659	0	0	2.85992	2.85965	0.442503	0	2.35407	0	1.49374	1.19102	0	0	0.731332	2.23671	0.725416	0.652639	0	0	1.91209	1.94456	0	0	0.542267	0.981038	0.181136	0.270609	0.96902	0.285958	1.4237	1.06304	0	0	1.52535	2.04421	0	0	1.87277	1.55098
0	0	4.46624	3.99799	0	0	2.12021	1.48788	0	0	0.343035	2.05909	1.65992	0	3.0522	0	0	0	3.77152	2.82157	0	0	2.37591	1.75927	0	0	1.48095	2.46872	0	0	0	0	0	0	0.41462	0	0.879806	0	0	0.597325	0	0	0	1.63313	0	0	1.02276	0.570524
1.79307	1.56449	0	0	2.76657	2.86412	0	0	3.00957	2.41103	0	0	2.35124	2.5942	0.459947	1.21029	1.43827	0.684279	0.858186	1.43609	0	0	1.89529	1.48435	1.2572	0.769687	0	0.140736	1.91961	1.87176	0	0	0.920546	1.5419	0.189256	0.0783618	0.452315	0.16013	0.975989	0.603503	0.156672	0.179706	2.00356	1.92386	0	0	1.96548	1.65075
0	0	0	0	0	0	0	0	1.09062	1.62526	1.9562	2.49207	1.05038	1.842	2.53234	1.96769	2.58752	2.49953	2.22116	2.1416	0	0	1.57388	2.00759	0.158627	0	0	0	0.133772	0.176705	0	0	0.298921	0.561372	0.766975	0.743319	0.630945	0.35573	1.92062	1.16035	0.606777	0.793331	1.08949	2.29877	0	0	0.692798	0.696702
0	0	0	0	0	0	0	0	0	1.78434	0.423219	1.08406	1.86923	1.7521	2.8463	2.33643	3.21108	4.09866	1.14969	1.57174	0	0	1.52401	2.07498	0	0	0	0	0	0	0	0	0	0.747061	0	0	1.03529	0.243488	1.41165	1.67529	1.1487	2.21109	0.787624	1.2112	0	0	0	0
0	0	0	0	0	0	0.923176	1.12687	1.22701	1.5071	1.74601	2.01144	2.43073	2.71349	2.30091	2.92677	2.54852	2.75636	0.518659	0.789443	0	0	0	0	0	0	0	0	0	0	0	0	0	0	0	0	0	0	0	0	0	0	0	0	0	0	0	0
0	0	0	0	0	0	0	0	2.07389	2.18425	0.391347	0.847623	1.55574	2.14983	2.58178	2.55666	3.24779	3.10304	2.01983	1.95577	0	0	0.596658	0	0	0	0	0	0	0	0	0	0.968928	1.18542	0.262893	0.111219	0.974879	0.629781	0.923792	0.786498	1.33894	1.48373	1.06684	0.23736	0	0	0.419434	0
0	1.6761	0	0	3.29308	3.4152	0	0	2.96859	3.03172	0	0	2.70098	2.06712	1.61485	0	1.45462	1.70767	0	0	0	0	0	1.17586	0.826355	0.635577	0	0	1.66387	1.15284	0	0	0	0	0	0.318266	0	0	0.868089	0.174328	0	0.644507	2.07186	1.26981	0	0	2.18435	1.9593
0	0	0	0	1.06086	0	0	0	1.79548	1.53892	0.499838	0	1.10678	1.63055	2.3594	1.04384	2.77685	2.92627	2.67085	2.21252	0	0	1.84103	0.566401	0	0	0	0	0	0	0	0	0	0	0	0	1.02532	0.735152	1.24343	0.678679	0.722933	0.730928	0.633822	1.53189	0	0	0.447497	0.397131
0	0	2.66565	3.28651	0	0	1.96274	2.22997	0	0	1.43538	1.784	0	0	0	2.78131	0	0	3.12874	1.27411	0	0	3.20413	0	0	0	1.0641	2.05442	0	0	0.466887	0	0	0	0	0	0.652043	0	0	0	0	0	0	0.785576	0	0	0.77054	0.406422
0	0	0	0	1.75361	0.817393	0	0	0	1.04747	0.179593	0.548475	1.62823	1.61038	2.28516	2.65736	2.5859	3.36558	1.80853	1.34782	0	0	0.850452	1.10611	0	0	0	0	0.24366	0	0	0	0.751102	0.346962	0	0.176701	0.701656	0.344843	0.886205	1.18146	0.472028	1.23855	0.513473	0.506944	0	0	0.727632	0
0	0	2.48464	2.48742	0	0	0.956932	0.622528	0	0	0.893422	1.14559	0	0	1.26411	2.41951	0	0	3.50583	3.54948	0.58641	0	2.62382	0.614116	0	0	0	0.839211	0	0	0.149266	0	0	0	0	0	0	0	0	0.134652	0	0	0.504725	1.87027	0	0	0.663855	1.23603
0.839292	0.556367	1.82438	1.42402	0	1.25856	0.0679011	0	1.56777	1.19542	0	2.69687	1.51963	0	0.524683	0	2.92938	0	0.957575	0	1.81563	1.52497	0.848452	1.19497	0	1.31873	1.16587	2.28619	0.52317	0.748501	0.789591	0	1.02414	0	0	0	0.989258	0.186617	0.303973	0	1.84214	0.209107	0	0.505556	2.15621	2.54212	0.95538	1.16658
0	0	1.72911	1.78358	0	0	1.62449	1.13283	0	0	1.65265	0.835628	0	0	2.10665	2.1384	0	0	3.13906	2.66028	0	0	2.83205	0.866088	0	0	0	0	0	0	0.179094	0	0	0	0.13733	0.378943	0	0	0	0	0	0	0.427396	1.35722	0	0	0	2.08594
0	0	0	0	0	0	0.0577703	0	0.958031	1.20635	0.60416	0	1.67101	1.94667	2.50486	1.5111	2.49058	2.84541	2.52976	1.79285	0	0	1.47994	0.680513	0	0	0	0	0	0	0	0	0	0.875226	0.271953	0.115354	0.619457	0.360579	1.46038	0.912814	0.857346	0.779873	1.02695	1.17173	0	0	0.643271	0.660496
0.596837	1.19722	1.9607	0.826431	0	1.20821	0.2665	0	0	0.8884	0.114873	2.39296	1.26237	0.975314	0.194085	0	2.58852	1.03017	1.2505	0.257596	1.51094	1.78837	0.483779	1.48092	0	1.09326	1.61785	1.68248	0.157624	0.766722	0.538092	0.0517014	1.16825	0.228445	0	0	0.717309	0.323666	0	0.0590021	1.84849	0.134894	0.566046	1.06692	2.32399	2.45075	0.89887	1.06047
0	0	0	0	1.03778	0	0	0	2.61912	1.97141	0.172059	1.0091	0	1.93804	1.09266	1.84494	2.01	2.73751	1.96708	1.625	0	0	0.494542	1.32375	0	0	0	0	0	0	0	0	0	0	0.21166	0.314008	0	0	0.519033	0.504506	0	0.368434	0	0	0	0	0.597214	0
0	1.11282	0	0	2.70351	3.39529	0	0	1.49804	2.55017	0	0	2.13613	2.57797	0	0	0.572007	0	0.682674	1.67318	0	0	1.23682	1.13379	0.472633	0	0.354464	0	1.32629	1.31303	0	0	0.968047	0.320735	0.203101	0	0	0.44668	0.680569	0.37001	0	0	1.2376	1.43751	0	0	1.31692	1.80122
0	0	0	0	0.590902	0	0	0	0.958031	0	2.07563	1.85511	1.2783	1.70547	2.6795	2.63545	1.904	1.37296	1.42809	1.38728	0	0	0.44817	0.39706	0	0.176623	0	0	0.458581	0.487683	0.441602	0	0	0.421851	1.33835	1.47769	1.3506	1.64247	1.59106	1.52693	1.62348	1.49181	0.757119	0.555332	0	0	0	0.48479
0	0	0	0	0.366831	0	0.483395	0.567923	1.51181	1.21227	1.0059	0.613834	2.60915	2.5141	2.00483	2.17144	2.54821	1.44508	0.558182	0.199115	0	0	0	0	0	0	0	0	0.49476	0.417802	0.185319	0.245704	0	1.80827	0.968195	1.23003	3.06573	2.79899	1.40117	1.66469	1.99394	2.03601	0.604506	0.0972279	0	0	0.0946837	0
0	0.374529	1.32691	1.34216	1.50085	1.30619	0.228968	0.133816	1.91579	1.65261	0.113023	0.441783	0.808847	1.72293	0.100095	0	0.415357	1.65824	0.502736	0.624029	1.33756	0.854545	0.886679	0.423455	0.18361	0.298806	0.85361	0.787851	1.41211	0	0.0645918	0.0753265	1.72803	0.40849	0.10677	0.162403	1.83391	0.966196	0.321675	0.085823	0.712745	0.616123	0.669065	0.551696	1.4426	0.573679	0.461103	0.409499
0	0	0	0	0	0.748499	0	0	1.25742	1.11096	0	0.496834	0.946985	1.41957	2.20605	1.04517	2.40389	2.27407	2.14799	1.84568	0	0	0.634273	0.927018	0	0	0	0	0	0	0	0	0.179967	0.167764	0	0.192924	0.468266	0.204306	0.928473	0.599864	0.454637	0.480386	1.15288	0.395134	0	0	0.614282	0.0782801
0	0	2.23506	2.57325	0	0	0.238817	0.642194	2.47909	0	0.319424	1.64729	0	0.994139	1.2944	0	0	0	2.103	1.31507	0	0	1.57837	1.87599	0	0	0.84969	1.56233	0	0	0	0	0	0	0	0	0.499894	0	0	0	0	0	0	0	0	0	0	0.881603
0	0	1.47542	1.68229	0	0	0.598069	0.705546	0	0	1.1891	0.58515	0	0	1.63798	1.39582	0	0	2.70994	2.7932	0	0	3.21229	0.984836	0	0	0	0.122224	0	0	0.276434	0	0	0	0	0	0	0	0	0.0688504	0	0	0.281149	1.19863	0.119038	0	0.270509	0.906589
0	0	3.21903	3.4133	0	0	2.03612	0.334424	1.4382	0	0	1.87893	0	0	1.36608	0	0	0	2.7405	2.10529	0	0	0	0	0	0	1.59654	0.645386	0	0	0	0	0	0	0	0	0.452315	0	0	0	0	0	0	0	0	0	0	0
1.87734	1.27568	0	0	2.6196	1.98001	0	0	1.20914	1.83299	0.0926874	0	1.18607	1.64357	0.786745	0.524124	0	0	1.13808	0.828225	0	0	0.507936	0.886407	0.551654	0.05499	0	0.0847489	0.769069	0.827455	0	0	0.199695	1.00811	0.0591825	0.13376	0.349542	0	0.583281	0.3278	0.0946428	0	1.33919	1.17159	0	0	1.20133	1.35459
0	0	0	0	0	0	0	0	1.16744	1.66798	0.141881	0.24925	1.42863	1.82	1.61413	0	2.32079	2.15992	2.0625	1.27411	0	0	0.939342	0.851577	0	0	0	0	0.19375	0	0	0	0	0	0	0.139554	0	0	0.640652	0.687843	0.271263	0.166231	0.526699	0.293452	0	0	0.153448	0.251953
0	0	1.35568	1.36923	0	0	1.06172	0.286955	0	0	1.056	0.573035	0	0	2.14891	1.08872	0	0	3.33593	2.81866	0	0	2.55183	0	0	0	0	0.564654	0	0	0.143998	0	0	0	0	0	0	0	0	0.0670402	0	0	0.146619	0.874713	0	0	0.562735	0.33043
1.48991	0	2.24083	2.83161	0	0	0.438881	0	0	0	0.570236	2.03614	0	0.769681	2.10581	0	0	0	2.16257	2.32987	0	0	0	0.56113	0	0	0	0	0	0	0.693218	0	0	0	0	0.631827	0	0	0	0	0	0	0	2.37447	0	0	0	1.47507
0	0	1.24303	1.6175	0	0	1.26782	1.19242	0	0	0.695468	0	0	0	1.89082	2.58856	0	0	2.60009	2.26147	0	0	2.09898	0	0	0	0	0	0	0	0.185411	0	0	0	0	0	0	0	0	0	0	0	0.712213	1.37696	0	0	0	1.08999
1.57991	1.15758	0	0	1.88415	1.77937	0	0	2.13054	1.52695	0	0	0.691627	1.9554	0.515361	0	0	0	0.943472	1.04721	0	0	1.08468	0.754033	0.497988	0.368852	0	0	1.44087	0.89664	0	0	0	0.33927	0.392785	0	0	0	0	0.323982	0	0	1.50087	0.998624	0	0	0.98115	0.542467
0	0	1.52455	1.95835	0	0	1.2358	0.442958	0	0	1.03131	0	0	0	1.79502	1.63512	0	0	2.39893	2.38289	0	0	2.29524	0	0	0	0.439761	0	0	0	0.281135	0	0	0	0.0705473	0	0	0	0.191431	0.0565062	0	0	0.753936	1.64248	0	0	0.119272	0.363057
0	0	0	0	0	0.579921	1.44514	1.85833	1.21412	1.1939	0.903057	0.374352	1.5722	1.52495	1.21386	1.00602	1.65037	0.895072	0.847969	0	0	0	0	0	0	0	0	0	0	0.527463	1.81044	1.32739	0	0.642991	0.430007	1.01945	1.88456	1.92944	1.01968	1.02988	1.05587	1.26364	0.245325	0.128187	0	0	0	0.108769
1.30043	1.2585	0	0	1.91699	2.25481	0	0	0	2.06276	0	0	2.06789	2.30338	0	0	0.761991	0	0	0.495209	0	0	1.03298	0.576564	0	0.481303	0	0	0	0.695974	0	0	0	0.875226	0	0.122591	0	0.245188	0.543286	0.547596	0	0	1.59426	1.21671	0.211159	0	1.15262	0.48479
0	0	0.0512147	0	0	0	0.370991	0.577996	1.29138	0.824771	1.08577	1.7144	0.882853	1.24272	1.99175	2.25178	1.13475	0.82869	0.911244	0.839512	0	0	0	0	0	0.0615056	0	0	0	0.269719	0.547692	0.372456	0	0	1.11597	0.790514	1.02397	0.954266	0.66167	0.936395	1.11867	0.961707	0.590832	0.355362	0	0	0.112051	0.267949
0	0	0	0	0	0	0	0	1.97496	1.95014	0.495341	0	0	2.11018	1.89312	1.7134	1.32405	1.56755	1.01154	1.40966	0	0	0	0	0	0	0	0	0.371242	0	0	0	0	0.855065	0.338214	0.665104	0	1.39103	0	0	0	0	0	0	0	0	0	0
1.26922	0.807074	0	0	2.09713	1.71444	0	0	0.720332	1.62931	0.0530591	0	1.80895	1.37574	0.324644	0	0.97132	0	0.260426	0.839512	0	0	1.17191	0.392176	0.312718	0.601402	0	0	0.98631	0.601904	0	0	0.556239	0.206826	0.241903	0.0521508	0.172115	0.157928	0.609378	0.398586	0	0.229988	0.983179	1.28679	0	0	1.16113	0.889525
0.800748	0.655635	0	0	1.93479	2.08663	0	0	1.63585	1.42445	0	0	1.9503	1.39507	0	1.00464	0.717812	0	1.20327	0.55166	0	0	0	0	0.480234	0	0	0	0.706348	0.592575	0	0	0.348168	0.415021	0	0.0581993	0	0	0.28637	0.437083	0	0.135168	0.526847	0.916753	0	0	1.27764	0.889205
0	0	0	0	0	0.608417	0.171243	0	1.79934	0	0.941376	0.990865	1.86004	2.01268	1.90681	2.12758	0.98657	0	0.537249	1.06017	0	0	0	0	0	0	0	0	0.548657	0	0	0.107585	0	0.242705	0.597706	0.56986	0.752678	1.51407	0.975551	0.375254	0.587253	1.04902	0	0.459321	0	0	0.615463	0.21906
0	0	0	0	1.74355	0	0	0	0	0	0.396003	0	1.99072	1.68562	1.94371	1.4922	2.34264	1.35487	0	1.73887	0	0	0	0	0	0	0	0	0	0	0	0	0	0.705252	0.266218	0	0	0	0.631487	0.737944	1.38121	0.766782	0	0	0	0	0	0
0	0	0	1.0542	0	0	1.82783	1.17097	0	0	1.73145	1.19452	0	1.33604	0	0	1.84603	1.87242	0	0	1.94493	0.628261	0	0	0	0	0	0	0	0	0.711435	0.43202	0	0	0.57563	0.862954	0	0	0	0	0	0.55121	0	0	1.73438	1.69735	0	0
0.556944	0.817967	0.101813	0	1.7203	1.7919	0	0	1.56149	1.20957	0.441923	0	1.72751	1.61383	0	0	0.889849	0.505562	0.72357	0	0	0	0.321143	0.282516	0.171596	0.121671	0	0	0.774278	0.610807	0	0	0.321654	0.210514	0.0674442	0.0531552	0	0.209142	0.533475	0.244862	0.107595	0	0.922856	1.095	0	0	1.13655	0.812452
0	0	0	0	0	0	0	0	0	0.591911	1.44976	1.57395	1.30297	1.20296	2.54804	1.2343	0.907298	1.10946	0.384338	0.603653	0	0	0	0.69746	0	0	0	0	0	0.83317	0	0	0	0.895218	1.21527	0.56476	1.29825	1.48475	1.15616	1.46858	1.07512	1.23669	0	0	0	0	0.31742	0.14959
0.575278	0	0	0	0.989096	0	0.153773	0	0.44552	0.435235	1.25077	1.30601	0.919673	1.21206	1.40131	0.600267	0.809792	0.86409	0.490432	0.751175	0	0	0	0	0	0	0	0	0.397346	0.364086	0.121613	0.141178	0	0	0.738075	0.647805	0.874965	1.07895	0.488783	0.670513	1.123	0.708882	0	0.230653	0	0	0.118808	0.282871
0	0	0	0	0.211674	0.27166	0.130347	0	0.662814	0	1.09559	1.03083	1.01842	0.840698	1.56016	1.97419	0.607503	0.765392	1.17967	0.532525	0	0	0	0	0	0	0	0	0.127695	0.243644	0	0.0812718	0	0.34324	0.726077	0.94558	1.0732	0.750477	0.782925	0.725981	0.931623	0.915416	0.890189	0.282108	0	0	0.100443	0
0	0	0	1.65593	1.81085	0	3.56574	3.31342	0	0	1.99094	2.378	3.13258	0	1.88137	0	2.30945	2.60089	0	0	1.36378	0	0	0	0	0	2.39765	2.66963	0.907388	0	3.94221	4.42695	0	0	4.53206	3.96578	2.47617	2.79964	2.66484	3.75097	2.70815	2.84789	2.10279	1.2112	3.36704	3.03065	0	0
0.571295	0	0.0712682	0	2.58566	1.89649	0	0	1.76137	2.01283	0.206853	0.13299	2.31923	2.00289	1.59104	1.6766	1.24479	0.645486	1.79478	1.4435	0	0	1.2087	1.76434	1.37814	0.769768	0	0.0674329	3.12241	3.34191	0	0	2.42353	3.31071	1.0308	1.38414	3.47871	3.56871	2.57868	2.37157	2.35631	1.87845	2.95284	2.64386	0	0	3.11357	2.81074
0	0	0	0	0.477598	0	1.1535	1.35247	0	0.782117	3.42211	1.09538	0.50452	0.761214	2.34472	2.09884	2.15141	2.83612	0.709328	1.23399	0	0	0.357456	0.315113	0	0	0.0721104	0.108709	0	0.214156	1.44328	1.14539	1.72131	1.05117	4.26963	4.06662	1.08378	0.423878	2.58639	2.45446	2.37316	3.09529	2.1845	1.82766	0	0	1.07183	0.666863
0	0	1.33207	1.17162	0	0	2.52663	2.39913	0.784556	0	1.54584	1.58612	0.494931	0	0.359833	0	0.843258	0.898949	0	0	1.8885	2.0162	0	0.308581	0	0	2.75624	2.94673	0	0	2.56828	2.52623	0	0	1.86953	1.13648	0	0	0.201301	0.0596293	0	0.629132	0.190536	0.128977	3.59652	3.65856	0.125653	0
0	0	0	0	0	2.96366	0	0	0	3.72128	1.35004	2.45208	0	0	1.79646	0	0	0	3.1946	2.06651	0	0	0	0	0	1.79009	0	0	3.04636	3.42638	0	0	3.60466	4.16291	0	1.65079	3.69874	4.32762	3.38367	4.01125	3.25141	2.78843	4.08575	3.63128	0	0	0	0
0	0	0	0	0	0	0.768736	0	1.49804	1.47569	1.56162	2.53819	0	0.594075	2.96036	2.29323	0	0	1.92789	0	0	0	0	0	0	0	0	0	1.32629	1.31303	1.84067	0.878486	3.56356	2.34694	3.38777	2.57034	2.093	2.47543	3.6725	3.14836	0.650567	0.724604	3.08201	4.10743	0.275847	0	1.89596	0.611308
0	0	0	0	0	0	0.589221	0	0	0	2.66977	1.8479	0	1.15398	1.89151	1.71184	0.865705	2.89285	0.627679	0	0	0	0	0	0	0	0	0	0	0	0.589325	0.929776	0.547021	0.290608	3.91812	3.33886	1.87384	1.3896	1.91648	2.14092	2.67898	4.13796	0.310253	0	0	0	0	0.262881
0	0	0	0	0.865268	0.647478	0.0967196	0	1.97024	1.29889	0.354198	0	0.906038	1.86372	2.10775	1.10201	0.476031	1.25736	0.676418	0	0	0	0	0.189037	0	0.152665	0	0	1.99585	1.43979	0.582231	0.380606	2.35252	1.94219	1.7351	1.79356	2.46326	2.47636	2.78568	2.96848	1.6059	1.64904	1.84312	1.61769	0	0.185533	0.613982	0.954686
0	0	0	0	0	0.260242	0.248212	0.509223	0	0.62588	0.980095	1.06093	1.29388	1.19422	2.05859	2.32095	0.952393	0.241958	1.0178	0.896474	0	0	0	0	0.209989	0.14971	0	0	0.459751	0.422288	0.432751	0.309551	0	0.93995	1.01914	0.925009	1.41291	1.62236	0.795236	1.18252	1.39251	1.16139	0.905124	0.574318	0	0	0	0.0833474
0	1.57833	1.98146	0.34181	0	0	0	0	0	1.57112	0	1.38886	0	0	0	0	2.51253	1.52579	0	0	1.79811	0.452151	0	0	0	1.65752	0.673596	1.42002	0	1.19472	0.447876	0	0.653561	0	0	0.181556	0	0.614256	0	0.184277	1.59642	0	0	0.858702	1.56198	1.96335	0	0.174331
0	0	0	0	0	0	0.322966	0	0	0	2.22395	1.78137	0	0.7898	1.05491	2.14548	0	2.81794	0.896804	0	0	0	0	0	0	0	0	0	0	0	0.782205	0	0	0	3.77054	2.41493	0.377257	0	1.57999	1.68296	1.44967	2.90971	1.22935	0	0	0	0	0
0	0	0	0	0	1.4957	0	0	0	1.26222	0	0	1.88797	2.11746	0	0	0	0	1.37134	0.68061	0	0	1.43794	1.4266	0	0.145629	0	0	2.3091	2.12774	0	0	1.40235	1.48317	0.612687	0.655487	1.77044	0.87933	1.77159	1.47286	0.128956	0.277263	2.56058	1.73515	0	0	1.94688	0.817843
0	0	0	0.541331	0	2.06537	0.413473	0	2.06893	0	0	0	0	2.36978	1.68635	0	1.40467	0	0	0	0	0	0	0.717472	3.43665	1.71814	0	0.50113	3.66544	3.17806	1.33198	1.10661	0.965416	2.67796	2.788	1.91549	2.38408	2.59047	2.05362	1.76048	1.97501	2.64877	2.57906	2.28143	0	0	2.62643	2.08565
0	1.1718	0	0	1.56824	1.2569	0	0	1.06249	0	0	0	0	0	0.523735	0	0	0	0.726468	0	0	0	1.84557	1.72209	3.24681	2.65368	0	0	3.95166	3.44598	0	0	1.02265	2.73648	0	0.325199	1.5492	1.84402	2.23309	2.04615	0.33635	0.656559	2.17292	1.4544	0	0	2.37848	2.89566
0	0	0	0	0	0	0.417093	0.359073	0	0	2.08442	0.289073	1.05732	0.968175	0.820009	0	0.937487	1.84734	1.08887	0	0	0	0	0	0	0	0	0	0	0	0.64496	0.704521	0	0	2.59167	2.39969	1.24951	0.173037	1.23929	1.50738	1.78869	2.1644	0	0	0	0	0	0.292148
0	0	1.99877	1.27395	0	0	0.865725	0	0	0	0	0	0	0	0	0	0	0	0	0	2.59382	2.83057	0	0	0	0	3.95365	3.73323	0	0	0.668872	0	0	0	0	0	0	0	0	0	0	0	0	0	4.06493	4.66364	0	0
0	0	0	0	0	0	0.116058	0	0	0	2.26014	1.26707	0	0.574731	0.472631	2.37434	0.907298	1.10946	0	0	0	0	0	0	0	0	0	0	0	0	0.719352	0.78727	0	0	3.40456	2.42383	0	1.25717	2.42182	1.69698	2.16577	2.39611	0.775337	0	0	0	0	0
0	0	0.360809	0.645019	0	0	1.83482	1.36388	0	0	0.911011	0.695124	0	0	0	0	0.327696	0.847408	0	0	1.09576	0.847864	0	0	0	0	2.82551	2.62479	0	0	1.77481	1.76994	0	0	0.567409	0.396697	0	0	0.0784793	0	0	0.193761	0	0	2.86091	3.15683	0	0
0	0	0	0	0	0	0	0	0	0	0	0	1.34767	2.13164	1.76062	0	2.08774	0	1.38338	0	0	0	0	0	0	0	0	0	0.569685	0	0	0	0.809064	0.455545	1.11902	0	1.06011	1.00012	1.44069	1.1589	0.874948	0.832389	0	1.04275	0	0	0	0
0	0	0	0	0	0	0.293825	0.483678	0.814554	0.596034	1.75931	0.27896	0.642733	0	1.06665	0	1.23062	1.11564	0.387285	0	0	0	0	0	0	0	0.0978043	0	0	0	0.625724	0.42442	0.179967	0.548486	2.19367	1.98768	0.139158	0.49145	1.34177	1.3209	1.03509	1.3553	0.524487	0.255223	0	0	0.0900772	0.218554
0	0	0	0	0	0	0.621088	0	0	0	1.7203	1.34513	1.18567	1.9355	0	0	0	1.81991	0	0	0	0	0	0	0	0	0	0	0.477834	0	0.548511	0.618826	0	0	2.74295	1.81634	1.18116	0.649305	1.42691	0.836576	1.30254	1.94004	0	0	0	0	0	0
0	0	0	0	0	0	0.355587	0	0	0	2.02198	1.58347	0	0	0.717006	0	0.824974	1.68795	0.965527	0	0	0	0	0	0	0	0	0	0	0	1.03926	1.18547	0	0.487356	2.88088	2.67654	0.825641	0.737678	2.17775	1.84909	2.22143	2.83785	0	0.287594	0	0	0	0
0	0	0.743615	1.9652	0	0	0.598959	0	0	0	0	0	0	0	0	0	0	0	0	0	2.68776	1.76517	0	0	0	0	3.48632	2.70102	0	0	2.25213	1.29754	0	0	0.214677	0.318266	0	0	0	0	0	0	0	0	3.93823	4.108	0	0
0	0	1.77557	1.31268	0	0	0.0553867	0.174076	0	0	0	0	0	0	0	0	0	0	0	0	2.18623	1.79896	0	0	0	0	3.20861	3.11305	0	0	0.454861	0	0	0	0	0	0	0	0	0	0	0.172706	0	0.163612	3.63777	4.10556	0	0
0	0	0	0	0	0	0.388337	0.897047	0	0	2.31828	0.343429	0	0	0.772384	0	0	1.45065	0	0	0	0	0.319164	0	0	0	0.716295	0	0	0	0.400263	0.698137	0.224037	0.382027	2.93764	2.64734	0	0	1.43484	0.86594	0.516812	1.0412	1.05846	0.686844	0	0	0.392161	0
0	0	0	0	0	0	0.131197	0	0	0	0	0.897209	0	1.84192	1.00093	1.8795	0	0	0.726468	0	0	0	0	0	0	0	0	0	0.972995	0.747277	0.36204	0	0	0.974344	0.744353	0.892469	0.515292	1.35213	2.37456	2.10734	0.692933	0.964798	0.93875	0.838442	0	0	0.822752	0
0	0	0	0	0	0	0.243163	0	1.332	0	0.175654	0	0	1.59105	1.10768	1.31494	0	0	0	0	0	0	0	0.447285	0	0	0	0	0.961595	0.310176	0.35649	0	1.40098	1.23228	0.308695	0.900995	1.46076	1.61327	1.35341	1.72311	1.23936	0.760358	0.627744	0.497387	0	0	0	0
0	0	0	0	0	0	0.775483	0	0	0	1.13193	0	0	0.720925	1.45563	0.977048	1.10185	0	0	0	0	0	0	0	0	0	0	0	0	0	1.03779	0.864625	0.586217	0	2.28195	1.77071	0.338201	0.312304	1.4782	1.36474	1.06796	1.55602	0.844841	0	0	0	0	0
0	0	0	0	0	0	0.543596	0	0	0	0.513844	0	0	0	1.74532	1.75184	1.35853	0	0	0	0	0	0	0	0.992173	0.330009	0	0	2.24902	2.41384	0.837656	0	2.15682	3.30317	4.29193	3.35745	4.06559	4.04103	3.52231	3.7276	3.02368	3.81168	3.32259	2.88516	0	0	2.5694	1.34568
0	0	0	0	0	0	0	0	0	0.612405	1.02836	0	0.660013	0.797047	0.916894	1.26664	0	0	0.219282	0	0	0	0	0	0	0	0	0	0.408061	0.615484	0.182612	0.35815	0.186003	1.62364	2.45595	2.28488	3.37057	3.21014	2.74776	2.75428	2.41098	2.22554	1.87415	0.337841	0.0765338	0	0.329947	0.225745
0	0	0	0	0	0	0	0	0	0.940334	0	0.803144	0	2.14085	1.50495	0	0	0	0	0	0	0	0	0	0	0	0	0	1.44886	0.81407	0.746875	0	0	2.07908	0	0	2.13243	2.46531	1.94788	2.22841	1.80638	0.945821	2.10048	0.910288	0	0	1.03154	0
0	0	0	0	0	0	0.0990288	0	0.485452	0.14131	0.255002	0.113201	0.289593	1.24758	1.2685	0	0.245109	0	0.424331	0.144788	0	0	0.631151	0	0	0	0	0	0.966784	0.618261	0.0695127	0.0277469	0.462228	0.669156	0.679309	0.583706	1.72567	1.39619	1.97798	1.94968	1.19668	0.690886	0.873173	0.893678	0	0	0.351607	0.264914
0	0	0	0	0	0	0	0	0	1.09602	0.353198	0.331675	0	1.0703	1.7656	0	0	0	0	0	0	0	0	0	0	0	0	0	1.02329	0.957244	0.386913	0	0	0.36918	0.426489	0.547138	1.68271	2.09102	2.18243	2.71236	1.15212	0.813762	1.47516	0.884431	0	0	0	0
0	0.866917	0	0	0	0	0	0	0	0	0	0	1.06153	0	0.494311	0	0	0	0	0.629682	0	0	0.805641	0.726261	1.60506	1.26356	0	0	1.96224	2.99192	0	0	1.78536	1.49229	0	0	0.811981	0.565614	0.840192	1.03466	0	0.358421	1.55148	2.76228	0	0	2.42288	2.12132
0	0	0	0	0	0	0	0	0	0	1.38451	1.04818	0	0	0.840087	0	1.14629	0	0	0	0	0	0	0	0	0	0	0	0	0	0.348697	0	0	0	3.54114	2.52702	0.620368	0.420038	1.4792	1.44399	2.43814	2.99255	0.449277	0	0	0	0	0.210585
0	0	0	0	0	0	0	0.72905	0	0	0	0	0	1.62073	0	0	0	1.84195	0	0	0	0	0	0	1.56367	1.12753	0	0	2.60841	2.15672	1.87192	0.775975	1.96333	2.25215	2.83587	1.40699	2.3295	2.19472	2.33638	1.81631	2.06366	2.25248	2.03185	1.94864	0	0	1.08226	1.80122
0	0	0.239963	0	0	0	0.0960274	0.290071	0	1.29342	0.351957	0	0	0.49231	0.623797	0	0	0.605632	0	0	0	0.180946	0	0	2.36013	1.57833	0.51105	0.370317	2.9622	2.60389	1.29908	0.602921	2.08449	2.73295	2.59874	1.42137	2.93444	2.965	1.97113	2.1456	2.78272	2.97979	2.3752	1.99749	0.117352	0	2.06487	1.53348
0	0.654939	0	0	0	0	0.0837129	0.459371	0	0	0.218042	0.373224	0.490974	0	0.619187	0	0	0.892933	0	0	0	0	0	0	1.24192	0.44933	0	0	2.12184	1.63952	1.21714	0.798088	1.32773	0.706713	2.19204	1.39917	2.24043	2.40437	1.62603	1.60007	1.8293	1.89255	1.61283	1.31518	0	0	1.52136	1.25811
0	0	0	0	0	0	0	0	0	0	0	0	0	0.863613	0.587986	0.73025	0.282332	0	0.976602	0.311849	0	0	0	0	0	0	0	0	0.67135	0.621336	0	0.0639958	2.33376	1.47163	0	0.394808	3.24616	2.94909	1.96189	2.15266	1.39176	0.996493	2.54342	2.69616	0	0	1.37855	0.691877
0	0.187715	0	0.103789	0.424005	0	0	0	1.42533	0	0	0.183969	0	0	0	0	0.38395	0.497077	0	0.233124	0	0	0	0	1.53993	0.818137	0	0	1.7048	1.01196	1.54106	1.07166	1.09207	1.69961	1.94233	1.12617	1.72143	1.78369	1.47033	1.34837	1.18758	1.54281	1.37835	1.54993	0	0	1.36081	0.729189
0	0	0	0	0	0	0.0949452	0	0	0.361626	0.554512	0	0	0.608734	0.151006	1.08908	0	0.437212	0	0	0	0	0	0	0.210301	0.0525175	0	0	1.46163	1.86231	1.02321	0.149726	1.40045	2.20883	3.40474	2.84224	3.02316	3.1145	2.9793	3.03362	2.42663	2.87072	2.81509	2.15368	0	0	1.77292	1.02417
0	0	0	0.33566	0	0	0	0	0	0	0.334113	0.905536	0.709094	0	0.529474	0	0	0	0	0	0	0	0	0.459095	2.33743	1.49596	0	0	2.68314	2.44391	1.46282	1.2792	1.4255	2.40119	2.43883	1.93779	2.91414	2.25242	2.45123	1.86357	2.51392	2.19729	2.37007	1.97584	0	0	1.67071	1.05228
0	0	0	0	0.718847	1.33131	0	0	1.13077	0	0	0	0	0	0	0	0	0	0	0	0	0	0	0	2.27832	2.40615	0	0	3.08972	3.16008	0	0	0.686321	2.11747	0	0	1.47273	1.31412	1.37246	1.33844	0.7455	0.414873	1.37546	2.16989	0	0	1.96431	1.77292
0	0	0.223249	0	0	0	0	0	0	0	0.417896	0	0	0	0	0	0.749608	0.930381	0	0	0	0	0	0.322777	1.63909	0.472448	0	0	1.99689	2.09467	1.67505	0.701884	1.01919	2.30488	2.07967	1.33581	2.1773	2.35145	1.74047	1.36451	2.09902	2.2473	2.27218	1.46713	0	0	1.1367	1.12236
0	0	0	0	1.69532	0	0	0	0	0	0.377166	0	0	0	0	0	0	0	0	0	0	0	0	0	0.933489	0	0	0	1.64413	1.95637	0.412733	0	0	0.675951	2.9279	1.47607	2.34894	1.75693	2.29498	2.00212	1.92475	2.29939	1.9446	1.19581	0	0	1.38396	1.14832
0	0	0	0	0	0	0	0	0	0	0	0	0	0	0.638466	1.03009	0	0	0	0	0	0	0	0	1.14371	0.258967	0	0	1.25069	1.47387	0.614925	0.366523	0.456078	1.14463	1.63791	0.404734	1.50421	1.60661	0.65242	1.10802	1.47564	1.65196	1.00514	0.994812	0	0	0.744308	0.888637
0	0	0	0	0	0	0	0	0	0	0	0	0	0	0.94313	0	0	0	0.679531	0	0	0	0	0	0.788802	0	0	0	1.74904	1.95663	0.951688	0.14442	0.796079	1.77235	2.29764	1.18668	2.22922	2.33464	1.91882	1.8744	1.71453	1.9034	1.53637	1.0965	0	0	1.41156	1.04468
0.430918	0	0.0379982	0	0	0	0.108986	0.39243	0	0	0	0	0	0	0.248947	0	0.296874	0	0	0	0	0	0	0	1.67323	0.584902	0.133557	0.136536	1.95772	2.05018	1.23577	0.530767	1.16117	2.00621	1.96737	1.14751	1.86682	1.92311	1.49441	1.03128	2.285	2.13212	1.36676	1.09083	0.0687107	0	1.01079	0.739367
0	0	0	0	0	0	0	0	0	0	0	0	0	1.31215	0	0	0	0	0	0	0	0	0	0	1.61788	0	0	0	0.816344	1.34566	1.20656	0.420721	0.860993	1.42609	1.38961	0.778822	1.53016	1.25608	0.434114	0.641162	1.60667	1.90127	0	1.10311	0	0	0.502451	0.447178
0	0	0.119314	0	0.27686	0	0.0460199	0	0	0	0.332341	0	0	0	0.456204	0	0	0	0	0	0	0	0	0	1.26565	0.428809	0	0	1.34979	1.41363	1.09141	0.108459	0.261649	0.979185	1.65795	1.06617	1.50633	1.60707	0.756611	1.26015	1.51718	1.75004	0.557959	0.257737	0	0.173182	0.857895	0.957638
0	0	0	0	0	0	0.327827	0	0	0	0.340702	0	0	0	0.389465	0	0	0	0	0	0	0	0	0	1.31774	1.25856	0.674382	0	1.8427	1.67829	0.720923	0.425807	1.24231	1.60821	2.08573	0.953668	2.79669	2.33661	1.68886	1.36225	2.38135	2.20014	1.32693	1.27346	0	0	1.11874	1.02259
0	0	0	0	0	0	0	0	0	0	0	0	0	0	0	0	0	0	0	0	0	0	0	1.04418	2.40053	1.80951	0	0	3.03389	2.50767	0	0	1.14411	1.09262	0	0	0.431817	0.838044	0.99456	1.4181	0.495073	0.74921	0.53805	1.33617	0	0	1.96529	1.21081
0	0	0	0	0	0	0	0	0	0	0.197299	0	0	0	0	0	0	0.829054	0	0	0	0	0	0	1.98036	0.819582	0	0	1.98387	1.59414	0.739359	0.0908191	1.44138	1.38352	1.82505	0.619021	1.83453	1.81414	1.35204	1.04775	1.86591	1.53094	1.31588	0.797472	0	0	0.388377	1.08091
0	0	0.0810824	0	0	0	0.0899924	0	0	0	0.556444	0	0	0	0.207964	0	0	0	0	0	0	0	0	0	0.779405	0.305173	0	0	1.25792	1.03835	0.397689	0.0374658	0.586294	1.2507	1.45196	0.654916	1.59418	1.41498	1.1064	1.17253	1.34022	1.03614	0.585953	0.550895	0	0	0.98115	0.908923
0	0	0	0	0	0	0.177549	0	0	0	0	0	0	0	0.389983	0	0	0	0	0	0	0	0	0	1.31891	0	0	0	1.90245	1.52462	0.472867	0.303397	0	1.60949	1.26764	1.22279	1.7354	2.25235	0.801057	1.41407	1.78958	1.86666	2.26487	1.31612	0.392073	0	0.77914	1.02362
0	0	0	0	0	0	0.191061	0	0	0	0	0	0	0	0	0	0	0	0	0	0	0	0	0	2.07019	1.22188	0.52867	0	2.02697	2.29256	1.08702	0.413515	1.61161	1.24617	2.47479	0.832275	2.3625	2.46459	1.75615	1.2919	2.36152	1.50065	0.848412	0.839101	0	0	0.49416	0.976939

## Sheet: Figure 3a
sample	UMAP1	UMAP2	cluster	depth	size_fraction	time_point	redox_regime	O2
MPA900_2	-0.197249	2.68507	4	900	Particle-associated (>2.7 um)	May	Euxinic - Particle-associated (>2.7 um)	0
MFL900_2	-1.21511	2.67065	4	900	Free-living (0.2-2.7 um)	May	Euxinic - Free-living (0.2-2.7 um)	0
NPA143_1	1.19466	-1.74594	0	143	Particle-associated (>2.7 um)	November	Oxycline - Particle-associated (>2.7 um)	82
NFL143_1	-0.783226	-3.15679	1	143	Free-living (0.2-2.7 um)	November	Oxycline - Free-living (0.2-2.7 um)	82
NPA200_1	0.562339	-1.13264	2	200	Particle-associated (>2.7 um)	November	Oxycline - Particle-associated (>2.7 um)	14
NFL200_1	-0.733179	-2.81688	1	200	Free-living (0.2-2.7 um)	November	Oxycline - Free-living (0.2-2.7 um)	14
NPA237_1	0.569588	-0.341419	2	237	Particle-associated (>2.7 um)	November	Oxycline - Particle-associated (>2.7 um)	0.4
NFL237_1	-0.145998	0.220649	0	237	Free-living (0.2-2.7 um)	November	Oxycline - Free-living (0.2-2.7 um)	0.4
NPA247_1	0.682824	-0.121612	2	247	Particle-associated (>2.7 um)	November	Shallow Anoxic - Particle-associated (>2.7 um)	0
NFL247_1	-0.770164	0.96377	3	247	Free-living (0.2-2.7 um)	November	Shallow Anoxic - Free-living (0.2-2.7 um)	0
NPA267_1	-0.0853363	2.36354	4	267	Particle-associated (>2.7 um)	November	Shallow Anoxic - Particle-associated (>2.7 um)	0
NFL267_1	-0.689654	0.739537	3	267	Free-living (0.2-2.7 um)	November	Shallow Anoxic - Free-living (0.2-2.7 um)	0
NPA900_1	0.331039	2.8038	4	900	Particle-associated (>2.7 um)	November	Euxinic - Particle-associated (>2.7 um)	0
NFL900_1	-0.921541	2.39898	4	900	Free-living (0.2-2.7 um)	November	Euxinic - Free-living (0.2-2.7 um)	0
NFL143_2	-0.450809	-3.11643	1	143	Free-living (0.2-2.7 um)	November	Oxycline - Free-living (0.2-2.7 um)	82
NPA200_2	0.773777	-0.834271	2	200	Particle-associated (>2.7 um)	November	Oxycline - Particle-associated (>2.7 um)	14
NFL200_2	-0.545935	-2.77429	1	200	Free-living (0.2-2.7 um)	November	Oxycline - Free-living (0.2-2.7 um)	14
NPA237_2	0.880822	-0.281354	2	237	Particle-associated (>2.7 um)	November	Oxycline - Particle-associated (>2.7 um)	0.4
NFL237_2	-0.439583	-0.114817	0	237	Free-living (0.2-2.7 um)	November	Oxycline - Free-living (0.2-2.7 um)	0.4
NPA247_2	0.0499834	-0.508552	0	247	Particle-associated (>2.7 um)	November	Shallow Anoxic - Particle-associated (>2.7 um)	0
NFL247_2	-0.420212	0.522763	3	247	Free-living (0.2-2.7 um)	November	Shallow Anoxic - Free-living (0.2-2.7 um)	0
NPA267_2	-0.242619	2.17242	4	267	Particle-associated (>2.7 um)	November	Shallow Anoxic - Particle-associated (>2.7 um)	0
NFL267_2	-0.38133	0.7274	3	267	Free-living (0.2-2.7 um)	November	Shallow Anoxic - Free-living (0.2-2.7 um)	0
NPA900_2	0.230743	3.01142	4	900	Particle-associated (>2.7 um)	November	Euxinic - Particle-associated (>2.7 um)	0
NFL900_2	-1.06657	2.50949	4	900	Free-living (0.2-2.7 um)	November	Euxinic - Free-living (0.2-2.7 um)	0
MPA103_1	0.974289	-2.56846	0	103	Particle-associated (>2.7 um)	May	Oxycline - Particle-associated (>2.7 um)	123
MFL103_1	0.677128	-2.80859	0	103	Free-living (0.2-2.7 um)	May	Oxycline - Free-living (0.2-2.7 um)	123
MPA198_1	1.02675	-1.50894	2	198	Particle-associated (>2.7 um)	May	Oxycline - Particle-associated (>2.7 um)	37.9
MFL198_1	-0.141942	-3.06349	1	198	Free-living (0.2-2.7 um)	May	Oxycline - Free-living (0.2-2.7 um)	37.9
MPA234_1	0.836706	-1.2585	2	234	Particle-associated (>2.7 um)	May	Oxycline - Particle-associated (>2.7 um)	12
MFL234_1	-0.116949	-2.73768	1	234	Free-living (0.2-2.7 um)	May	Oxycline - Free-living (0.2-2.7 um)	12
MPA295_1	-0.545879	2.94778	4	295	Particle-associated (>2.7 um)	May	Shallow Anoxic - Particle-associated (>2.7 um)	0
MFL295_1	0.0353799	0.930323	0	295	Free-living (0.2-2.7 um)	May	Shallow Anoxic - Free-living (0.2-2.7 um)	0
MPA314_1	-0.108849	2.8454	4	314	Particle-associated (>2.7 um)	May	Shallow Anoxic - Particle-associated (>2.7 um)	0
MFL314_1	-1.01718	1.59849	0	314	Free-living (0.2-2.7 um)	May	Shallow Anoxic - Free-living (0.2-2.7 um)	0
MPA900_1	0.438107	2.65691	4	900	Particle-associated (>2.7 um)	May	Euxinic - Particle-associated (>2.7 um)	0
MFL900_1	-1.2253	3.0311	4	900	Free-living (0.2-2.7 um)	May	Euxinic - Free-living (0.2-2.7 um)	0
MPA103_2	0.876535	-2.46427	0	103	Particle-associated (>2.7 um)	May	Oxycline - Particle-associated (>2.7 um)	123
MFL103_2	0.974701	-2.83603	0	103	Free-living (0.2-2.7 um)	May	Oxycline - Free-living (0.2-2.7 um)	123
MPA198_2	1.39956	-1.56274	0	198	Particle-associated (>2.7 um)	May	Oxycline - Particle-associated (>2.7 um)	37.9
MFL198_2	0.0430847	-3.50549	1	198	Free-living (0.2-2.7 um)	May	Oxycline - Free-living (0.2-2.7 um)	37.9
MPA234_2	1.12218	-0.808907	2	234	Particle-associated (>2.7 um)	May	Oxycline - Particle-associated (>2.7 um)	12
MFL234_2	-0.251042	-3.19521	1	234	Free-living (0.2-2.7 um)	May	Oxycline - Free-living (0.2-2.7 um)	12
MPA295_2	0.284171	2.04417	0	295	Particle-associated (>2.7 um)	May	Shallow Anoxic - Particle-associated (>2.7 um)	0
MFL295_2	-0.335864	1.1505	3	295	Free-living (0.2-2.7 um)	May	Shallow Anoxic - Free-living (0.2-2.7 um)	0
MPA314_2	-0.530613	2.70223	4	314	Particle-associated (>2.7 um)	May	Shallow Anoxic - Particle-associated (>2.7 um)	0
MFL314_2	-0.602236	1.56695	4	314	Free-living (0.2-2.7 um)	May	Shallow Anoxic - Free-living (0.2-2.7 um)	0

## Sheet: Figure 3b
sample	UMAP1	UMAP2	cluster	depth	size_fraction	time_point	redox_regime	O2
MFL103_1	1.21284	0.0132749	2	103	Free-living (0.2-2.7 um)	May	Oxycline - Free-living (0.2-2.7 um)	123
MFL103_2	0.253078	-0.124465	2	103	Free-living (0.2-2.7 um)	May	Oxycline - Free-living (0.2-2.7 um)	123
MFL198_1	1.53586	0.464932	2	198	Free-living (0.2-2.7 um)	May	Oxycline - Free-living (0.2-2.7 um)	37.9
MFL198_2	1.66115	0.667184	2	198	Free-living (0.2-2.7 um)	May	Oxycline - Free-living (0.2-2.7 um)	37.9
MFL234_1	1.00845	0.662688	2	234	Free-living (0.2-2.7 um)	May	Oxycline - Free-living (0.2-2.7 um)	12
MFL234_2	1.39052	0.847593	2	234	Free-living (0.2-2.7 um)	May	Oxycline - Free-living (0.2-2.7 um)	12
MFL295_1	1.92461	1.52054	2	295	Free-living (0.2-2.7 um)	May	Shallow Anoxic - Free-living (0.2-2.7 um)	0
MFL295_2	1.66923	1.35287	2	295	Free-living (0.2-2.7 um)	May	Shallow Anoxic - Free-living (0.2-2.7 um)	0
MFL314_1	1.31575	1.87145	2	314	Free-living (0.2-2.7 um)	May	Shallow Anoxic - Free-living (0.2-2.7 um)	0
MFL314_2	0.826133	2.06753	2	314	Free-living (0.2-2.7 um)	May	Shallow Anoxic - Free-living (0.2-2.7 um)	0
MFL900_1	-0.948995	1.22961	1	900	Free-living (0.2-2.7 um)	May	Euxinic - Free-living (0.2-2.7 um)	0
MFL900_2	-1.06328	0.8445	1	900	Free-living (0.2-2.7 um)	May	Euxinic - Free-living (0.2-2.7 um)	0
MPA103_1	-0.0889773	-0.935517	1	103	Particle-associated (>2.7 um)	May	Oxycline - Particle-associated (>2.7 um)	123
MPA103_2	-0.250353	-0.562254	1	103	Particle-associated (>2.7 um)	May	Oxycline - Particle-associated (>2.7 um)	123
MPA198_1	0.244858	-1.39331	1	198	Particle-associated (>2.7 um)	May	Oxycline - Particle-associated (>2.7 um)	37.9
MPA198_2	0.419805	-1.2881	1	198	Particle-associated (>2.7 um)	May	Oxycline - Particle-associated (>2.7 um)	37.9
MPA234_1	0.141625	-1.8866	1	234	Particle-associated (>2.7 um)	May	Oxycline - Particle-associated (>2.7 um)	12
MPA234_2	0.294591	-1.57788	1	234	Particle-associated (>2.7 um)	May	Oxycline - Particle-associated (>2.7 um)	12
MPA295_1	0.115465	-2.07959	1	295	Particle-associated (>2.7 um)	May	Shallow Anoxic - Particle-associated (>2.7 um)	0
MPA295_2	-0.0818577	-2.17032	1	295	Particle-associated (>2.7 um)	May	Shallow Anoxic - Particle-associated (>2.7 um)	0
MPA314_1	-1.4028	-1.69979	1	314	Particle-associated (>2.7 um)	May	Shallow Anoxic - Particle-associated (>2.7 um)	0
MPA314_2	-1.7889	-1.55882	1	314	Particle-associated (>2.7 um)	May	Shallow Anoxic - Particle-associated (>2.7 um)	0
MPA900_1	-1.18581	0.699272	1	900	Particle-associated (>2.7 um)	May	Euxinic - Particle-associated (>2.7 um)	0
MPA900_2	-1.29739	0.296097	1	900	Particle-associated (>2.7 um)	May	Euxinic - Particle-associated (>2.7 um)	0
NFL200_1	-0.348899	0.862993	1	200	Free-living (0.2-2.7 um)	November	Oxycline - Free-living (0.2-2.7 um)	14
NFL200_2	-0.457797	0.384778	1	200	Free-living (0.2-2.7 um)	November	Oxycline - Free-living (0.2-2.7 um)	14
NFL237_1	0.993705	2.24063	2	237	Free-living (0.2-2.7 um)	November	Oxycline - Free-living (0.2-2.7 um)	0.4
NFL237_2	0.660797	1.91346	2	237	Free-living (0.2-2.7 um)	November	Oxycline - Free-living (0.2-2.7 um)	0.4
NFL247_1	1.62791	1.78949	2	247	Free-living (0.2-2.7 um)	November	Shallow Anoxic - Free-living (0.2-2.7 um)	0
NFL247_2	1.83624	1.75954	2	247	Free-living (0.2-2.7 um)	November	Shallow Anoxic - Free-living (0.2-2.7 um)	0
NFL267_1	2.0554	0.374761	2	267	Free-living (0.2-2.7 um)	November	Shallow Anoxic - Free-living (0.2-2.7 um)	0
NFL267_2	2.23756	0.604679	2	267	Free-living (0.2-2.7 um)	November	Shallow Anoxic - Free-living (0.2-2.7 um)	0
NFL900_1	1.6573	-0.279274	2	900	Free-living (0.2-2.7 um)	November	Euxinic - Free-living (0.2-2.7 um)	0
NFL900_2	1.14536	-0.293846	2	900	Free-living (0.2-2.7 um)	November	Euxinic - Free-living (0.2-2.7 um)	0
NPA200_1	-1.92273	-0.180385	1	200	Particle-associated (>2.7 um)	November	Oxycline - Particle-associated (>2.7 um)	14
NPA200_2	-1.64159	-0.063615	1	200	Particle-associated (>2.7 um)	November	Oxycline - Particle-associated (>2.7 um)	14
NPA237_1	-0.0559206	1.53682	0	237	Particle-associated (>2.7 um)	November	Oxycline - Particle-associated (>2.7 um)	0.4
NPA237_2	-1.83606	-0.892566	1	237	Particle-associated (>2.7 um)	November	Oxycline - Particle-associated (>2.7 um)	0.4
NPA247_1	-1.56827	-2.2203	1	247	Particle-associated (>2.7 um)	November	Shallow Anoxic - Particle-associated (>2.7 um)	0
NPA247_2	-1.63148	-1.6686	1	247	Particle-associated (>2.7 um)	November	Shallow Anoxic - Particle-associated (>2.7 um)	0
NPA267_1	-0.931208	-1.91355	1	267	Particle-associated (>2.7 um)	November	Shallow Anoxic - Particle-associated (>2.7 um)	0
NPA267_2	-1.09157	-1.38158	1	267	Particle-associated (>2.7 um)	November	Shallow Anoxic - Particle-associated (>2.7 um)	0
NPA900_1	-0.640398	-1.15433	1	900	Particle-associated (>2.7 um)	November	Euxinic - Particle-associated (>2.7 um)	0
NPA900_2	-0.757019	-0.780039	1	900	Particle-associated (>2.7 um)	November	Euxinic - Particle-associated (>2.7 um)	0

## Sheet: Figure 4a
description	product	group	number	n
Beta-ketoacyl synthase domain	Hybrid cluster	Core and additional biosynthetic genes	349	1073
Beta-ketoacyl synthase domain	NRPS	Core and additional biosynthetic genes	9	1073
Beta-ketoacyl synthase domain	Polyketide	Core and additional biosynthetic genes	223	1073
Beta-ketoacyl synthase domain	Other cluster*	Core and additional biosynthetic genes	7	1073
Beta-ketoacyl synthase domain	Aryl polyene	Core and additional biosynthetic genes	269	1073
Beta-ketoacyl synthase domain	Ladderane	Core and additional biosynthetic genes	216	1073
Radical SAM domain	Polyketide	Core and additional biosynthetic genes	80	783
Radical SAM domain	Other cluster*	Core and additional biosynthetic genes	35	783
Radical SAM domain	Aryl polyene	Core and additional biosynthetic genes	46	783
Radical SAM domain	RiPP	Core and additional biosynthetic genes	342	783
Radical SAM domain	Terpene	Core and additional biosynthetic genes	67	783
Radical SAM domain	Hybrid cluster	Core and additional biosynthetic genes	111	783
Radical SAM domain	Phosphonate	Core and additional biosynthetic genes	35	783
Radical SAM domain	NRPS	Core and additional biosynthetic genes	30	783
Radical SAM domain	Ladderane	Core and additional biosynthetic genes	26	783
Radical SAM domain	Lactone	Core and additional biosynthetic genes	11	783
AMP-binding domain	Phosphonate	Core and additional biosynthetic genes	5	764
AMP-binding domain	Hybrid cluster	Core and additional biosynthetic genes	272	764
AMP-binding domain	NRPS	Core and additional biosynthetic genes	220	764
AMP-binding domain	Polyketide	Core and additional biosynthetic genes	21	764
AMP-binding domain	RiPP	Core and additional biosynthetic genes	21	764
AMP-binding domain	Lactone	Core and additional biosynthetic genes	162	764
AMP-binding domain	Aryl polyene	Core and additional biosynthetic genes	44	764
AMP-binding domain	Terpene	Core and additional biosynthetic genes	3	764
AMP-binding domain	Other cluster*	Core and additional biosynthetic genes	10	764
AMP-binding domain	Ladderane	Core and additional biosynthetic genes	6	764
Phosphopantetheine attachment site	Hybrid cluster	Core and additional biosynthetic genes	251	647
Phosphopantetheine attachment site	NRPS	Core and additional biosynthetic genes	145	647
Phosphopantetheine attachment site	Polyketide	Core and additional biosynthetic genes	123	647
Phosphopantetheine attachment site	Other cluster*	Core and additional biosynthetic genes	6	647
Phosphopantetheine attachment site	Aryl polyene	Core and additional biosynthetic genes	81	647
Phosphopantetheine attachment site	Ladderane	Core and additional biosynthetic genes	34	647
Phosphopantetheine attachment site	Lactone	Core and additional biosynthetic genes	7	647
Tetratricopeptide repeat	Phosphonate	Core and additional biosynthetic genes	7	382
Tetratricopeptide repeat	Polyketide	Core and additional biosynthetic genes	27	382
Tetratricopeptide repeat	RiPP	Core and additional biosynthetic genes	160	382
Tetratricopeptide repeat	Hybrid cluster	Core and additional biosynthetic genes	37	382
Tetratricopeptide repeat	Other cluster*	Core and additional biosynthetic genes	26	382
Tetratricopeptide repeat	NRPS	Core and additional biosynthetic genes	56	382
Tetratricopeptide repeat	Aryl polyene	Core and additional biosynthetic genes	18	382
Tetratricopeptide repeat	Lactone	Core and additional biosynthetic genes	11	382
Tetratricopeptide repeat	Terpene	Core and additional biosynthetic genes	27	382
Tetratricopeptide repeat	Ladderane	Core and additional biosynthetic genes	13	382
ABC transporter	Phosphonate	Core and additional biosynthetic genes	8	356
ABC transporter	Polyketide	Core and additional biosynthetic genes	31	356
ABC transporter	Other cluster*	Core and additional biosynthetic genes	18	356
ABC transporter	Hybrid cluster	Core and additional biosynthetic genes	60	356
ABC transporter	Terpene	Core and additional biosynthetic genes	43	356
ABC transporter	RiPP	Core and additional biosynthetic genes	117	356
ABC transporter	NRPS	Core and additional biosynthetic genes	31	356
ABC transporter	Aryl polyene	Core and additional biosynthetic genes	6	356
ABC transporter	Lactone	Core and additional biosynthetic genes	40	356
ABC transporter	Ladderane	Core and additional biosynthetic genes	2	356
Response regulator receiver domain	Polyketide	Core and additional biosynthetic genes	33	350
Response regulator receiver domain	Hybrid cluster	Core and additional biosynthetic genes	48	350
Response regulator receiver domain	NRPS	Core and additional biosynthetic genes	45	350
Response regulator receiver domain	Aryl polyene	Core and additional biosynthetic genes	19	350
Response regulator receiver domain	RiPP	Core and additional biosynthetic genes	66	350
Response regulator receiver domain	Terpene	Core and additional biosynthetic genes	45	350
Response regulator receiver domain	Ladderane	Core and additional biosynthetic genes	50	350
Response regulator receiver domain	Other cluster*	Core and additional biosynthetic genes	12	350
Response regulator receiver domain	Lactone	Core and additional biosynthetic genes	24	350
Response regulator receiver domain	Phosphonate	Core and additional biosynthetic genes	8	350
Putative metal-binding motif	NRPS	Core and additional biosynthetic genes	34	298
Putative metal-binding motif	Polyketide	Core and additional biosynthetic genes	95	298
Putative metal-binding motif	Other cluster*	Core and additional biosynthetic genes	2	298
Putative metal-binding motif	Aryl polyene	Core and additional biosynthetic genes	60	298
Putative metal-binding motif	RiPP	Core and additional biosynthetic genes	9	298
Putative metal-binding motif	Lactone	Core and additional biosynthetic genes	3	298
Putative metal-binding motif	Ladderane	Core and additional biosynthetic genes	40	298
Putative metal-binding motif	Hybrid cluster	Core and additional biosynthetic genes	54	298
Putative metal-binding motif	Terpene	Core and additional biosynthetic genes	1	298
PqqD-like domain	RiPP	Core and additional biosynthetic genes	274	297
PqqD-like domain	Hybrid cluster	Core and additional biosynthetic genes	16	297
PqqD-like domain	Other cluster*	Core and additional biosynthetic genes	7	297
B12 binding domain	Polyketide	Core and additional biosynthetic genes	47	276
B12 binding domain	Other cluster*	Core and additional biosynthetic genes	13	276
B12 binding domain	Aryl polyene	Core and additional biosynthetic genes	47	276
B12 binding domain	Hybrid cluster	Core and additional biosynthetic genes	59	276
B12 binding domain	Terpene	Core and additional biosynthetic genes	5	276
B12 binding domain	Phosphonate	Core and additional biosynthetic genes	22	276
B12 binding domain	RiPP	Core and additional biosynthetic genes	52	276
B12 binding domain	Lactone	Core and additional biosynthetic genes	13	276
B12 binding domain	Ladderane	Core and additional biosynthetic genes	13	276
B12 binding domain	NRPS	Core and additional biosynthetic genes	5	276
RiPP Recognition Element protein	RiPP	Core and additional biosynthetic genes	239	255
RiPP Recognition Element protein	Hybrid cluster	Core and additional biosynthetic genes	15	255
RiPP Recognition Element protein	Other cluster*	Core and additional biosynthetic genes	1	255
ATPase	Polyketide	Core and additional biosynthetic genes	25	251
ATPase	Hybrid cluster	Core and additional biosynthetic genes	38	251
ATPase	Terpene	Core and additional biosynthetic genes	24	251
ATPase	Other cluster*	Core and additional biosynthetic genes	13	251
ATPase	NRPS	Core and additional biosynthetic genes	33	251
ATPase	Aryl polyene	Core and additional biosynthetic genes	13	251
ATPase	RiPP	Core and additional biosynthetic genes	36	251
ATPase	Ladderane	Core and additional biosynthetic genes	45	251
ATPase	Lactone	Core and additional biosynthetic genes	19	251
ATPase	Phosphonate	Core and additional biosynthetic genes	5	251
Glycosyl transferase	Hybrid cluster	Core and additional biosynthetic genes	43	223
Glycosyl transferase	Aryl polyene	Core and additional biosynthetic genes	26	223
Glycosyl transferase	Polyketide	Core and additional biosynthetic genes	10	223
Glycosyl transferase	Other cluster*	Core and additional biosynthetic genes	6	223
Glycosyl transferase	Phosphonate	Core and additional biosynthetic genes	28	223
Glycosyl transferase	NRPS	Core and additional biosynthetic genes	15	223
Glycosyl transferase	RiPP	Core and additional biosynthetic genes	77	223
Glycosyl transferase	Terpene	Core and additional biosynthetic genes	12	223
Glycosyl transferase	Ladderane	Core and additional biosynthetic genes	5	223
Glycosyl transferase	Lactone	Core and additional biosynthetic genes	1	223
Squalene-hopene cyclase domain	Terpene	Core and additional biosynthetic genes	173	190
Squalene-hopene cyclase domain	Hybrid cluster	Core and additional biosynthetic genes	17	190
Methyltransferase domain	Aryl polyene	Core and additional biosynthetic genes	16	188
Methyltransferase domain	Phosphonate	Core and additional biosynthetic genes	43	188
Methyltransferase domain	Hybrid cluster	Core and additional biosynthetic genes	37	188
Methyltransferase domain	Terpene	Core and additional biosynthetic genes	14	188
Methyltransferase domain	RiPP	Core and additional biosynthetic genes	31	188
Methyltransferase domain	NRPS	Core and additional biosynthetic genes	8	188
Methyltransferase domain	Lactone	Core and additional biosynthetic genes	10	188
Methyltransferase domain	Polyketide	Core and additional biosynthetic genes	18	188
Methyltransferase domain	Ladderane	Core and additional biosynthetic genes	6	188
Methyltransferase domain	Other cluster*	Core and additional biosynthetic genes	5	188
Acyl transferase domain	Hybrid cluster	Core and additional biosynthetic genes	73	170
Acyl transferase domain	Polyketide	Core and additional biosynthetic genes	80	170
His Kinase A (phospho-acceptor) domain	Polyketide	Core and additional biosynthetic genes	16	170
Acyl transferase domain	Other cluster*	Core and additional biosynthetic genes	1	170
His Kinase A (phospho-acceptor) domain	Hybrid cluster	Core and additional biosynthetic genes	26	170
Acyl transferase domain	Aryl polyene	Core and additional biosynthetic genes	4	170
Acyl transferase domain	Lactone	Core and additional biosynthetic genes	2	170
His Kinase A (phospho-acceptor) domain	Aryl polyene	Core and additional biosynthetic genes	11	170
His Kinase A (phospho-acceptor) domain	RiPP	Core and additional biosynthetic genes	25	170
His Kinase A (phospho-acceptor) domain	Terpene	Core and additional biosynthetic genes	11	170
His Kinase A (phospho-acceptor) domain	NRPS	Core and additional biosynthetic genes	25	170
His Kinase A (phospho-acceptor) domain	Ladderane	Core and additional biosynthetic genes	28	170
His Kinase A (phospho-acceptor) domain	Lactone	Core and additional biosynthetic genes	14	170
His Kinase A (phospho-acceptor) domain	Other cluster*	Core and additional biosynthetic genes	11	170
Acyl transferase domain	Ladderane	Core and additional biosynthetic genes	9	170
His Kinase A (phospho-acceptor) domain	Phosphonate	Core and additional biosynthetic genes	3	170
Acyl transferase domain	Terpene	Core and additional biosynthetic genes	1	170
Iron-sulfur cluster-binding domain	RiPP	Core and additional biosynthetic genes	103	155
Iron-sulfur cluster-binding domain	Hybrid cluster	Core and additional biosynthetic genes	14	155
Iron-sulfur cluster-binding domain	Phosphonate	Core and additional biosynthetic genes	11	155
Iron-sulfur cluster-binding domain	Aryl polyene	Core and additional biosynthetic genes	6	155
Iron-sulfur cluster-binding domain	Polyketide	Core and additional biosynthetic genes	5	155
Iron-sulfur cluster-binding domain	Other cluster*	Core and additional biosynthetic genes	11	155
Iron-sulfur cluster-binding domain	Ladderane	Core and additional biosynthetic genes	2	155
Iron-sulfur cluster-binding domain	Terpene	Core and additional biosynthetic genes	1	155
Iron-sulfur cluster-binding domain	NRPS	Core and additional biosynthetic genes	2	155
FAD/FMN binding domain	Hybrid cluster	Core and additional biosynthetic genes	12	84
FAD/FMN binding domain	Terpene	Core and additional biosynthetic genes	11	84
FAD/FMN binding domain	RiPP	Core and additional biosynthetic genes	17	84
FAD/FMN binding domain	Aryl polyene	Core and additional biosynthetic genes	6	84
FAD/FMN binding domain	Phosphonate	Core and additional biosynthetic genes	3	84
FAD/FMN binding domain	NRPS	Core and additional biosynthetic genes	10	84
FAD/FMN binding domain	Lactone	Core and additional biosynthetic genes	12	84
FAD/FMN binding domain	Polyketide	Core and additional biosynthetic genes	9	84
FAD/FMN binding domain	Other cluster*	Core and additional biosynthetic genes	1	84
FAD/FMN binding domain	Ladderane	Core and additional biosynthetic genes	3	84
FAD/FMN-dependent oxidoreductase	Polyketide	Core and additional biosynthetic genes	4	46
FAD/FMN-dependent oxidoreductase	Terpene	Core and additional biosynthetic genes	5	46
FAD/FMN-dependent oxidoreductase	Aryl polyene	Core and additional biosynthetic genes	8	46
FAD/FMN-dependent oxidoreductase	Other cluster*	Core and additional biosynthetic genes	2	46
FAD/FMN-dependent oxidoreductase	Hybrid cluster	Core and additional biosynthetic genes	13	46
FAD/FMN-dependent oxidoreductase	NRPS	Core and additional biosynthetic genes	8	46
FAD/FMN-dependent oxidoreductase	RiPP	Core and additional biosynthetic genes	6	46

## Sheet: Figure 4b
description	product	group	number	n
AMP-binding domain	Lactone	Free-living	38	97
AMP-binding domain	Hybrid cluster	Free-living	25	97
AMP-binding domain	NRPS	Free-living	24	97
AMP-binding domain	Polyketide	Free-living	3	97
AMP-binding domain	Terpene	Free-living	2	97
AMP-binding domain	Phosphonate	Free-living	1	97
AMP-binding domain	RiPP	Free-living	4	97
Beta-ketoacyl synthase domain	Hybrid cluster	Free-living	42	77
Beta-ketoacyl synthase domain	Polyketide	Free-living	13	77
Beta-ketoacyl synthase domain	Aryl polyene	Free-living	9	77
Beta-ketoacyl synthase domain	Ladderane	Free-living	12	77
Beta-ketoacyl synthase domain	Other cluster*	Free-living	1	77
Radical SAM domain	RiPP	Free-living	26	61
Radical SAM domain	Terpene	Free-living	3	61
Radical SAM domain	Phosphonate	Free-living	4	61
Radical SAM domain	Polyketide	Free-living	3	61
Radical SAM domain	Hybrid cluster	Free-living	13	61
Radical SAM domain	Aryl polyene	Free-living	3	61
Radical SAM domain	NRPS	Free-living	5	61
Radical SAM domain	Ladderane	Free-living	1	61
Radical SAM domain	Lactone	Free-living	2	61
Radical SAM domain	Other cluster*	Free-living	1	61
Phosphopantetheine attachment site	Hybrid cluster	Free-living	24	53
Phosphopantetheine attachment site	Aryl polyene	Free-living	2	53
Phosphopantetheine attachment site	NRPS	Free-living	13	53
Phosphopantetheine attachment site	Polyketide	Free-living	9	53
Phosphopantetheine attachment site	Ladderane	Free-living	3	53
Phosphopantetheine attachment site	Other cluster*	Free-living	2	53
Squalene-hopene cyclase domain	Terpene	Free-living	31	43
ABC transporter	Hybrid cluster	Free-living	7	43
ABC transporter	NRPS	Free-living	5	43
ABC transporter	Aryl polyene	Free-living	1	43
ABC transporter	RiPP	Free-living	12	43
ABC transporter	Lactone	Free-living	11	43
ABC transporter	Terpene	Free-living	1	43
ABC transporter	Other cluster*	Free-living	4	43
ABC transporter	Phosphonate	Free-living	1	43
Squalene-hopene cyclase domain	Hybrid cluster	Free-living	12	43
ABC transporter	Polyketide	Free-living	1	43
Tetratricopeptide repeat	Hybrid cluster	Free-living	5	31
Tetratricopeptide repeat	RiPP	Free-living	9	31
Tetratricopeptide repeat	NRPS	Free-living	15	31
Tetratricopeptide repeat	Terpene	Free-living	2	31
RiPP Recognition Element protein	RiPP	Free-living	19	27
RiPP Recognition Element protein	Hybrid cluster	Free-living	7	27
RiPP Recognition Element protein	Other cluster*	Free-living	1	27
Response regulator receiver domain	RiPP	Free-living	3	26
Response regulator receiver domain	Other cluster*	Free-living	3	26
Response regulator receiver domain	Terpene	Free-living	4	26
Response regulator receiver domain	Hybrid cluster	Free-living	2	26
Response regulator receiver domain	NRPS	Free-living	3	26
Response regulator receiver domain	Lactone	Free-living	7	26
Response regulator receiver domain	Polyketide	Free-living	1	26
Response regulator receiver domain	Ladderane	Free-living	3	26
B12 binding domain	Phosphonate	Free-living	3	22
B12 binding domain	Terpene	Free-living	1	22
B12 binding domain	Polyketide	Free-living	3	22
B12 binding domain	Aryl polyene	Free-living	4	22
B12 binding domain	RiPP	Free-living	3	22
B12 binding domain	Hybrid cluster	Free-living	5	22
B12 binding domain	Ladderane	Free-living	1	22
B12 binding domain	Lactone	Free-living	2	22
Glycosyl transferase	Other cluster*	Free-living	2	20
Glycosyl transferase	NRPS	Free-living	1	20
Glycosyl transferase	Hybrid cluster	Free-living	8	20
ATPase	Hybrid cluster	Free-living	1	20
ATPase	Terpene	Free-living	3	20
ATPase	NRPS	Free-living	5	20
Glycosyl transferase	RiPP	Free-living	6	20
ATPase	Ladderane	Free-living	3	20
ATPase	Lactone	Free-living	5	20
Glycosyl transferase	Phosphonate	Free-living	1	20
Glycosyl transferase	Polyketide	Free-living	1	20
ATPase	Polyketide	Free-living	2	20
ATPase	Other cluster*	Free-living	1	20
Glycosyl transferase	Aryl polyene	Free-living	1	20
His Kinase A (phospho-acceptor) domain	Hybrid cluster	Free-living	2	18
PqqD-like domain	RiPP	Free-living	15	18
His Kinase A (phospho-acceptor) domain	Terpene	Free-living	3	18
His Kinase A (phospho-acceptor) domain	Ladderane	Free-living	3	18
His Kinase A (phospho-acceptor) domain	NRPS	Free-living	4	18
His Kinase A (phospho-acceptor) domain	Lactone	Free-living	4	18
PqqD-like domain	Hybrid cluster	Free-living	2	18
His Kinase A (phospho-acceptor) domain	Polyketide	Free-living	2	18
PqqD-like domain	Other cluster*	Free-living	1	18
Methyltransferase domain	Hybrid cluster	Free-living	6	17
Methyltransferase domain	RiPP	Free-living	3	17
Methyltransferase domain	Terpene	Free-living	1	17
Methyltransferase domain	Phosphonate	Free-living	3	17
Methyltransferase domain	Polyketide	Free-living	1	17
Methyltransferase domain	Aryl polyene	Free-living	1	17
Methyltransferase domain	Other cluster*	Free-living	2	17
Iron-sulfur cluster-binding domain	RiPP	Free-living	13	16
Iron-sulfur cluster-binding domain	Hybrid cluster	Free-living	2	16
Iron-sulfur cluster-binding domain	NRPS	Free-living	1	16
Acyl transferase domain	Hybrid cluster	Free-living	3	10
Acyl transferase domain	Polyketide	Free-living	5	10
Acyl transferase domain	Ladderane	Free-living	2	10
FAD/FMN binding domain	RiPP	Free-living	1	8
Putative metal-binding motif	Hybrid cluster	Free-living	4	8
Putative metal-binding motif	Polyketide	Free-living	4	8
FAD/FMN binding domain	Lactone	Free-living	3	8
FAD/FMN binding domain	NRPS	Free-living	2	8
FAD/FMN binding domain	Terpene	Free-living	1	8
FAD/FMN binding domain	Hybrid cluster	Free-living	1	8
FAD/FMN-dependent oxidoreductase	Aryl polyene	Free-living	3	6
FAD/FMN-dependent oxidoreductase	Terpene	Free-living	2	6
FAD/FMN-dependent oxidoreductase	Other cluster*	Free-living	1	6

## Sheet: Figure 4c
description	product	group	number	n
Beta-ketoacyl synthase domain	Hybrid cluster	Particle-associated	65	191
Beta-ketoacyl synthase domain	Polyketide	Particle-associated	79	191
Beta-ketoacyl synthase domain	Ladderane	Particle-associated	25	191
Beta-ketoacyl synthase domain	Aryl polyene	Particle-associated	20	191
Beta-ketoacyl synthase domain	Other cluster*	Particle-associated	2	191
AMP-binding domain	Phosphonate	Particle-associated	4	121
AMP-binding domain	Hybrid cluster	Particle-associated	49	121
AMP-binding domain	NRPS	Particle-associated	48	121
AMP-binding domain	Lactone	Particle-associated	10	121
AMP-binding domain	Polyketide	Particle-associated	3	121
AMP-binding domain	RiPP	Particle-associated	3	121
AMP-binding domain	Other cluster*	Particle-associated	2	121
AMP-binding domain	Ladderane	Particle-associated	2	121
Phosphopantetheine attachment site	Hybrid cluster	Particle-associated	41	111
Phosphopantetheine attachment site	Polyketide	Particle-associated	33	111
Phosphopantetheine attachment site	NRPS	Particle-associated	29	111
Phosphopantetheine attachment site	Ladderane	Particle-associated	2	111
Phosphopantetheine attachment site	Aryl polyene	Particle-associated	6	111
Radical SAM domain	Other cluster*	Particle-associated	6	107
Radical SAM domain	Terpene	Particle-associated	8	107
Radical SAM domain	RiPP	Particle-associated	54	107
Radical SAM domain	Aryl polyene	Particle-associated	6	107
Radical SAM domain	Hybrid cluster	Particle-associated	18	107
Radical SAM domain	Phosphonate	Particle-associated	5	107
Radical SAM domain	Polyketide	Particle-associated	4	107
Radical SAM domain	Lactone	Particle-associated	1	107
Radical SAM domain	Ladderane	Particle-associated	2	107
Radical SAM domain	NRPS	Particle-associated	3	107
RiPP Recognition Element protein	RiPP	Particle-associated	63	69
RiPP Recognition Element protein	Hybrid cluster	Particle-associated	6	69
Tetratricopeptide repeat	Hybrid cluster	Particle-associated	5	67
Tetratricopeptide repeat	RiPP	Particle-associated	32	67
Tetratricopeptide repeat	Other cluster*	Particle-associated	17	67
Tetratricopeptide repeat	Polyketide	Particle-associated	3	67
Tetratricopeptide repeat	NRPS	Particle-associated	5	67
Tetratricopeptide repeat	Terpene	Particle-associated	4	67
Tetratricopeptide repeat	Ladderane	Particle-associated	1	67
Putative metal-binding motif	RiPP	Particle-associated	3	58
Putative metal-binding motif	Ladderane	Particle-associated	22	58
Putative metal-binding motif	Polyketide	Particle-associated	2	58
Putative metal-binding motif	Hybrid cluster	Particle-associated	4	58
Putative metal-binding motif	Terpene	Particle-associated	1	58
Putative metal-binding motif	Aryl polyene	Particle-associated	8	58
Putative metal-binding motif	NRPS	Particle-associated	18	58
Response regulator receiver domain	Polyketide	Particle-associated	7	54
Response regulator receiver domain	NRPS	Particle-associated	10	54
Response regulator receiver domain	Hybrid cluster	Particle-associated	4	54
Response regulator receiver domain	RiPP	Particle-associated	9	54
Response regulator receiver domain	Terpene	Particle-associated	7	54
Response regulator receiver domain	Lactone	Particle-associated	2	54
Response regulator receiver domain	Aryl polyene	Particle-associated	4	54
Response regulator receiver domain	Other cluster*	Particle-associated	1	54
Response regulator receiver domain	Ladderane	Particle-associated	7	54
Response regulator receiver domain	Phosphonate	Particle-associated	3	54
PqqD-like domain	RiPP	Particle-associated	43	47
PqqD-like domain	Hybrid cluster	Particle-associated	4	47
ABC transporter	Terpene	Particle-associated	7	47
ABC transporter	Polyketide	Particle-associated	7	47
ABC transporter	Lactone	Particle-associated	6	47
ABC transporter	RiPP	Particle-associated	16	47
ABC transporter	Hybrid cluster	Particle-associated	5	47
ABC transporter	Phosphonate	Particle-associated	1	47
ABC transporter	Aryl polyene	Particle-associated	2	47
ABC transporter	NRPS	Particle-associated	3	47
Glycosyl transferase	Hybrid cluster	Particle-associated	13	44
Glycosyl transferase	RiPP	Particle-associated	14	44
Glycosyl transferase	Lactone	Particle-associated	4	44
Glycosyl transferase	Polyketide	Particle-associated	2	44
Glycosyl transferase	Phosphonate	Particle-associated	1	44
Glycosyl transferase	Terpene	Particle-associated	3	44
Glycosyl transferase	Ladderane	Particle-associated	1	44
Glycosyl transferase	NRPS	Particle-associated	4	44
Glycosyl transferase	Other cluster*	Particle-associated	1	44
Glycosyl transferase	Aryl polyene	Particle-associated	1	44
Squalene-hopene cyclase domain	Terpene	Particle-associated	40	43
Squalene-hopene cyclase domain	Hybrid cluster	Particle-associated	3	43
Acyl transferase domain	Hybrid cluster	Particle-associated	13	39
Acyl transferase domain	Polyketide	Particle-associated	26	39
ATPase	Polyketide	Particle-associated	5	37
ATPase	NRPS	Particle-associated	7	37
ATPase	Terpene	Particle-associated	5	37
ATPase	Ladderane	Particle-associated	9	37
ATPase	RiPP	Particle-associated	5	37
ATPase	Lactone	Particle-associated	1	37
ATPase	Hybrid cluster	Particle-associated	3	37
ATPase	Other cluster*	Particle-associated	1	37
ATPase	Phosphonate	Particle-associated	1	37
Iron-sulfur cluster-binding domain	Aryl polyene	Particle-associated	2	27
Iron-sulfur cluster-binding domain	RiPP	Particle-associated	17	27
Iron-sulfur cluster-binding domain	Hybrid cluster	Particle-associated	2	27
Iron-sulfur cluster-binding domain	Phosphonate	Particle-associated	1	27
Iron-sulfur cluster-binding domain	Other cluster*	Particle-associated	3	27
Iron-sulfur cluster-binding domain	Polyketide	Particle-associated	1	27
Iron-sulfur cluster-binding domain	NRPS	Particle-associated	1	27
B12 binding domain	RiPP	Particle-associated	8	26
B12 binding domain	Hybrid cluster	Particle-associated	8	26
B12 binding domain	Aryl polyene	Particle-associated	3	26
B12 binding domain	Phosphonate	Particle-associated	3	26
B12 binding domain	Ladderane	Particle-associated	1	26
B12 binding domain	Polyketide	Particle-associated	1	26
B12 binding domain	Other cluster*	Particle-associated	2	26
Methyltransferase domain	Terpene	Particle-associated	4	23
Methyltransferase domain	Polyketide	Particle-associated	3	23
Methyltransferase domain	Hybrid cluster	Particle-associated	3	23
Methyltransferase domain	RiPP	Particle-associated	7	23
Methyltransferase domain	Phosphonate	Particle-associated	2	23
Methyltransferase domain	NRPS	Particle-associated	3	23
Methyltransferase domain	Ladderane	Particle-associated	1	23
His Kinase A (phospho-acceptor) domain	Terpene	Particle-associated	2	21
His Kinase A (phospho-acceptor) domain	Ladderane	Particle-associated	5	21
His Kinase A (phospho-acceptor) domain	RiPP	Particle-associated	4	21
His Kinase A (phospho-acceptor) domain	NRPS	Particle-associated	4	21
His Kinase A (phospho-acceptor) domain	Lactone	Particle-associated	1	21
His Kinase A (phospho-acceptor) domain	Hybrid cluster	Particle-associated	2	21
His Kinase A (phospho-acceptor) domain	Other cluster*	Particle-associated	1	21
His Kinase A (phospho-acceptor) domain	Polyketide	Particle-associated	1	21
His Kinase A (phospho-acceptor) domain	Phosphonate	Particle-associated	1	21
FAD/FMN binding domain	Hybrid cluster	Particle-associated	1	11
FAD/FMN binding domain	RiPP	Particle-associated	2	11
FAD/FMN binding domain	Ladderane	Particle-associated	3	11
FAD/FMN binding domain	Terpene	Particle-associated	3	11
FAD/FMN binding domain	Aryl polyene	Particle-associated	2	11
FAD/FMN-dependent oxidoreductase	Other cluster*	Particle-associated	1	8
FAD/FMN-dependent oxidoreductase	RiPP	Particle-associated	2	8
FAD/FMN-dependent oxidoreductase	Aryl polyene	Particle-associated	1	8
FAD/FMN-dependent oxidoreductase	Terpene	Particle-associated	1	8
FAD/FMN-dependent oxidoreductase	NRPS	Particle-associated	2	8
FAD/FMN-dependent oxidoreductase	Hybrid cluster	Particle-associated	1	8

## Sheet: Supplementary Figure 1a
phylum	freq	x	domain	average_completeness
Planctomycetota	65	1	Bacteria	92.9982
Omnitrophota	56	2	Bacteria	88.9193
Chloroflexota	48	4	Bacteria	88.556
Proteobacteria	44	5	Bacteria	94.0913
Desulfobacterota	43	6	Bacteria	91.5835
Myxococcota	33	7	Bacteria	88.2821
Patescibacteria	31	8	Bacteria	79.1652
Marinisomatota	17	10	Bacteria	91.1453
Verrucomicrobiota	16	11	Bacteria	89.7512
Krumholzibacteriota	10	13	Bacteria	96.829
AABM5-125-24	9	14	Bacteria	95.2367
Bacteroidota	9	15	Bacteria	96.0344
Latescibacterota	7	17	Bacteria	90.49
Margulisbacteria	5	21	Bacteria	87.266
SAR324	5	22	Bacteria	89.882
UBA10199	5	23	Bacteria	93.18
Acidobacteriota	4	24	Bacteria	86.7975
Actinobacteriota	4	25	Bacteria	91.6425
Gemmatimonadota	4	26	Bacteria	95.5425
Bipolaricaulota	3	27	Bacteria	81.64
Cloacimonadota	3	28	Bacteria	94.2567
Bdellovibrionota_B	2	30	Bacteria	93.135
Campylobacterota	2	31	Bacteria	98.265
Eisenbacteria	2	32	Bacteria	98.9
Firmicutes	2	33	Bacteria	98.79
GCA-001730085	2	34	Bacteria	91.395
Hydrogenedentota	2	35	Bacteria	97.775
Nitrospinota	2	36	Bacteria	94.815
Spirochaetota	2	37	Bacteria	87.845
Unclassified	2	38	Bacteria	98.9
Aerophobota	1	39	Bacteria	79.37
Chloroflexota_B	1	40	Bacteria	84.72
Cyanobacteria	1	41	Bacteria	88.5
Dadabacteria	1	42	Bacteria	86.59
Delongbacteria	1	43	Bacteria	98.9
Dependentiae	1	44	Bacteria	79.61
FEN-1099	1	45	Bacteria	95.81
Fermentibacterota	1	46	Bacteria	93.89
Fibrobacterota	1	47	Bacteria	94.51
Gemmatimonadota_A	1	48	Bacteria	95.6
KSB1	1	49	Bacteria	99.94
OLB16	1	50	Bacteria	97.75
Poribacteria	1	51	Bacteria	98.76
Ratteibacteria	1	52	Bacteria	91.69
UBP17	1	53	Bacteria	94.28
UBP3	1	54	Bacteria	94.26
Verrucomicrobiota_A	1	55	Bacteria	95.55

## Sheet: Supplementary Figure 1b
phylum	freq	x	domain	average_completeness
Nanoarchaeota	55	3	Archaea	82.3271
Thermoplasmatota	18	9	Archaea	89.4789
Iainarchaeota	10	12	Archaea	88.178
Altiarchaeota	7	16	Archaea	88.0786
UAP2	6	18	Archaea	89.6417
Aenigmarchaeota	5	19	Archaea	82.118
Crenarchaeota	5	20	Archaea	91.58
Halobacterota	3	29	Archaea	95.5533

[truncated: 10 more sheets: Supplementary Figure 2, Supplementary Figure 3, Supplementary Figure 4, Supplementary Figure 5a RHS, Supplementary Figure 5a LHS, Supplementary Figure 5b RHS, Supplementary Figure 5b LHS, Supplementary Figure 5c RHS, Supplementary Figure 5c LHS, Supplementary Figure 6]
